# Supplementary material for: Emergence of cooperation promoted by higher-order strategy updates
Source: PLoS Comput Biol. 2025 Aug 4;21(8):e1012891. doi: 10.1371/journal.pcbi.1012891 (PMC12321138; doi:10.1371/journal.pcbi.1012891)
Supplement: S1 Text — (ZIP) [file pcbi.1012891.s001.zip]

Archive with 19 entries (18 files):
- S1_Text/
- S1_Text/S1 Text_revise_nomark.out
- S1_Text/S1 Text_revise_nomark.synctex.gz
- S1_Text/.DS_Store
- __MACOSX/S1_Text/._.DS_Store
- S1_Text/S1 Text_revise_nomark.tex
- __MACOSX/S1_Text/._S1 Text_revise_nomark.tex
- S1_Text/S1 Text_revise_nomark.toc
- S1_Text/S1 Text_revise_nomark.pdf
- S1_Text/S1 Text_revise_nomark.bbl
- S1_Text/S1 Text_revise_nomark.blg
- S1_Text/S1 Text_revise_nomark.log
- S1_Text/S1 Text_revise_nomark.aux
- S1_Text/si-ref.bib
- __MACOSX/S1_Text/._si-ref.bib
- S1_Text/figure_s1.pdf
- __MACOSX/S1_Text/._figure_s1.pdf
- S1_Text/figure_roadmap.pdf
- __MACOSX/S1_Text/._figure_roadmap.pdf
