# Supplementary material for: Emergence of cooperation promoted by higher-order strategy updates
Source: PLoS Comput Biol. 2025 Aug 4;21(8):e1012891. doi: 10.1371/journal.pcbi.1012891 (PMC12321138; doi:10.1371/journal.pcbi.1012891)
Supplement: S1 Text — (ZIP) [file pcbi.1012891.s001.zip › S1_Text/S1 Text_revise_nomark.out]

\BOOKMARK [1][-]{section.1}{\376\377\000H\000y\000p\000e\000r\000g\000r\000a\000p\000h\000\040\000a\000n\000d\000\040\000h\000i\000g\000h\000e\000r\000-\000o\000r\000d\000e\000r\000\040\000r\000a\000n\000d\000o\000m\000\040\000w\000a\000l\000k}{}% 1
\BOOKMARK [2][-]{subsection.1.1}{\376\377\000H\000y\000p\000e\000r\000g\000r\000a\000p\000h}{section.1}% 2
\BOOKMARK [2][-]{subsection.1.2}{\376\377\000H\000i\000g\000h\000e\000r\000-\000o\000r\000d\000e\000r\000\040\000r\000a\000n\000d\000o\000m\000\040\000w\000a\000l\000k}{section.1}% 3
\BOOKMARK [3][-]{subsubsection.1.2.1}{\376\377\000S\000e\000l\000f\000-\000l\000o\000o\000p\000\040\000d\000i\000s\000a\000l\000l\000o\000w\000e\000d\000\040\000h\000i\000g\000h\000e\000r\000-\000o\000r\000d\000e\000r\000\040\000r\000a\000n\000d\000o\000m\000\040\000w\000a\000l\000k}{subsection.1.2}% 4
\BOOKMARK [3][-]{subsubsection.1.2.2}{\376\377\000S\000e\000l\000f\000-\000l\000o\000o\000p\000\040\000a\000l\000l\000o\000w\000e\000d\000\040\000h\000i\000g\000h\000e\000r\000-\000o\000r\000d\000e\000r\000\040\000r\000a\000n\000d\000o\000m\000\040\000w\000a\000l\000k}{subsection.1.2}% 5
\BOOKMARK [3][-]{subsubsection.1.2.3}{\376\377\000C\000o\000n\000j\000o\000i\000n\000t\000\040\000h\000i\000g\000h\000e\000r\000-\000o\000r\000d\000e\000r\000\040\000r\000a\000n\000d\000o\000m\000\040\000w\000a\000l\000k}{subsection.1.2}% 6
\BOOKMARK [1][-]{section.2}{\376\377\000M\000o\000d\000e\000l\000i\000n\000g\000\040\000e\000v\000o\000l\000u\000t\000i\000o\000n\000a\000r\000y\000\040\000g\000a\000m\000e\000\040\000o\000n\000\040\000h\000y\000p\000e\000r\000g\000r\000a\000p\000h}{}% 7
\BOOKMARK [2][-]{subsection.2.1}{\376\377\000P\000u\000b\000l\000i\000c\000\040\000g\000o\000o\000d\000s\000\040\000g\000a\000m\000e\000\040\000o\000n\000\040\000h\000y\000p\000e\000r\000g\000r\000a\000p\000h}{section.2}% 8
\BOOKMARK [2][-]{subsection.2.2}{\376\377\000S\000t\000r\000a\000t\000e\000g\000y\000\040\000u\000p\000d\000a\000t\000e}{section.2}% 9
\BOOKMARK [1][-]{section.3}{\376\377\000W\000e\000a\000k\000-\000s\000e\000l\000e\000c\000t\000i\000o\000n\000\040\000p\000e\000r\000t\000u\000r\000b\000a\000t\000i\000o\000n\000\040\000o\000f\000\040\000f\000i\000x\000a\000t\000i\000o\000n\000\040\000p\000r\000o\000b\000a\000b\000i\000l\000i\000t\000y}{}% 10
\BOOKMARK [2][-]{subsection.3.1}{\376\377\000D\000e\000f\000i\000n\000i\000t\000i\000o\000n\000\040\000o\000f\000\040\000f\000i\000x\000a\000t\000i\000o\000n\000\040\000p\000r\000o\000b\000a\000b\000i\000l\000i\000t\000y}{section.3}% 11
\BOOKMARK [2][-]{subsection.3.2}{\376\377\000I\000n\000s\000t\000a\000n\000t\000a\000n\000e\000o\000u\000s\000\040\000t\000r\000a\000n\000s\000i\000t\000i\000o\000n\000\040\000u\000n\000d\000e\000r\000\040\000w\000e\000a\000k\000\040\000s\000e\000l\000e\000c\000t\000i\000o\000n}{section.3}% 12
\BOOKMARK [1][-]{section.4}{\376\377\000S\000t\000a\000t\000e\000\040\000t\000r\000a\000n\000s\000f\000o\000r\000m\000a\000t\000i\000o\000n\000\040\000i\000n\000\040\000p\000r\000o\000b\000a\000b\000i\000l\000i\000s\000t\000i\000c\000\040\000s\000e\000n\000s\000e}{}% 13
\BOOKMARK [1][-]{section.5}{\376\377\000E\000v\000o\000l\000u\000t\000i\000o\000n\000a\000r\000y\000\040\000o\000u\000t\000c\000o\000m\000e\000\040\000o\000f\000\040\000g\000r\000o\000u\000p\000-\000m\000u\000t\000u\000a\000l\000\040\000c\000o\000m\000p\000a\000r\000i\000s\000o\000n\000\040\000m\000e\000c\000h\000a\000n\000i\000s\000m}{}% 14
\BOOKMARK [2][-]{subsection.5.1}{\376\377\000C\000o\000a\000l\000e\000s\000c\000i\000n\000g\000\040\000r\000a\000n\000d\000o\000m\000\040\000w\000a\000l\000k\000s}{section.5}% 15
\BOOKMARK [2][-]{subsection.5.2}{\376\377\000E\000l\000i\000m\000i\000n\000a\000t\000i\000n\000g\000\040\000i\000n\000f\000i\000n\000i\000t\000e\000\040\000s\000u\000m\000m\000a\000t\000i\000o\000n}{section.5}% 16
\BOOKMARK [2][-]{subsection.5.3}{\376\377\000C\000r\000i\000t\000i\000c\000a\000l\000\040\000s\000y\000n\000e\000r\000g\000y\000\040\000f\000a\000c\000t\000o\000r}{section.5}% 17
\BOOKMARK [1][-]{section.6}{\376\377\000O\000t\000h\000e\000r\000\040\000h\000i\000g\000h\000e\000r\000-\000o\000r\000d\000e\000r\000\040\000u\000p\000d\000a\000t\000e\000\040\000m\000e\000c\000h\000a\000n\000i\000s\000m\000s}{}% 18
\BOOKMARK [2][-]{subsection.6.1}{\376\377\000H\000i\000g\000h\000e\000r\000-\000o\000r\000d\000e\000r\000\040\000d\000e\000a\000t\000h\000-\000b\000i\000r\000t\000h\000\040\000m\000e\000c\000h\000a\000n\000i\000s\000m}{section.6}% 19
\BOOKMARK [3][-]{subsubsection.6.1.1}{\376\377\000F\000i\000x\000a\000t\000i\000o\000n\000\040\000p\000r\000o\000b\000a\000b\000i\000l\000i\000t\000y\000\040\000u\000n\000d\000e\000r\000\040\000w\000e\000a\000k\000\040\000s\000e\000l\000e\000c\000t\000i\000o\000n}{subsection.6.1}% 20
\BOOKMARK [3][-]{subsubsection.6.1.2}{\376\377\000C\000o\000a\000l\000e\000s\000c\000e\000n\000c\000e\000\040\000p\000r\000o\000c\000e\000s\000s\000\040\000i\000n\000\040\000p\000r\000o\000b\000a\000b\000i\000l\000i\000s\000t\000i\000c\000\040\000s\000e\000n\000s\000e}{subsection.6.1}% 21
\BOOKMARK [3][-]{subsubsection.6.1.3}{\376\377\000C\000r\000i\000t\000i\000c\000a\000l\000\040\000s\000y\000n\000e\000r\000g\000y\000\040\000f\000a\000c\000t\000o\000r}{subsection.6.1}% 22
\BOOKMARK [2][-]{subsection.6.2}{\376\377\000H\000i\000g\000h\000e\000r\000-\000o\000r\000d\000e\000r\000\040\000i\000m\000i\000t\000a\000t\000i\000o\000n\000\040\000m\000e\000c\000h\000a\000n\000i\000s\000m}{section.6}% 23
\BOOKMARK [3][-]{subsubsection.6.2.1}{\376\377\000F\000i\000x\000a\000t\000i\000o\000n\000\040\000p\000r\000o\000b\000a\000b\000i\000l\000i\000t\000y\000\040\000u\000n\000d\000e\000r\000\040\000w\000e\000a\000k\000\040\000s\000e\000l\000e\000c\000t\000i\000o\000n}{subsection.6.2}% 24
\BOOKMARK [3][-]{subsubsection.6.2.2}{\376\377\000C\000o\000a\000l\000e\000s\000c\000e\000n\000c\000e\000\040\000p\000r\000o\000c\000e\000s\000s\000\040\000i\000n\000\040\000p\000r\000o\000b\000a\000b\000i\000l\000i\000s\000t\000i\000c\000\040\000s\000e\000n\000s\000e}{subsection.6.2}% 25
\BOOKMARK [3][-]{subsubsection.6.2.3}{\376\377\000C\000r\000i\000t\000i\000c\000a\000l\000\040\000s\000y\000n\000e\000r\000g\000y\000\040\000f\000a\000c\000t\000o\000r}{subsection.6.2}% 26
\BOOKMARK [2][-]{subsection.6.3}{\376\377\000G\000r\000o\000u\000p\000-\000i\000n\000n\000e\000r\000\040\000c\000o\000m\000p\000a\000r\000i\000s\000o\000n\000\040\000m\000e\000c\000h\000a\000n\000i\000s\000m}{section.6}% 27
\BOOKMARK [3][-]{subsubsection.6.3.1}{\376\377\000F\000i\000x\000a\000t\000i\000o\000n\000\040\000p\000r\000o\000b\000a\000b\000i\000l\000i\000t\000y\000\040\000u\000n\000d\000e\000r\000\040\000w\000e\000a\000k\000\040\000s\000e\000l\000e\000c\000t\000i\000o\000n}{subsection.6.3}% 28
\BOOKMARK [3][-]{subsubsection.6.3.2}{\376\377\000C\000o\000a\000l\000e\000s\000c\000e\000n\000c\000e\000\040\000p\000r\000o\000c\000e\000s\000s\000\040\000i\000n\000\040\000p\000r\000o\000b\000a\000b\000i\000l\000i\000s\000t\000i\000c\000\040\000s\000e\000n\000s\000e}{subsection.6.3}% 29
\BOOKMARK [3][-]{subsubsection.6.3.3}{\376\377\000C\000r\000i\000t\000i\000c\000a\000l\000\040\000s\000y\000n\000e\000r\000g\000y\000\040\000f\000a\000c\000t\000o\000r}{subsection.6.3}% 30
\BOOKMARK [2][-]{subsection.6.4}{\376\377\000H\000i\000g\000h\000e\000r\000-\000o\000r\000d\000e\000r\000\040\000p\000a\000i\000r\000-\000c\000o\000m\000p\000a\000r\000i\000s\000o\000n\000\040\000m\000e\000c\000h\000a\000n\000i\000s\000m}{section.6}% 31
\BOOKMARK [3][-]{subsubsection.6.4.1}{\376\377\000F\000i\000x\000a\000t\000i\000o\000n\000\040\000p\000r\000o\000b\000a\000b\000i\000l\000i\000t\000y\000\040\000u\000n\000d\000e\000r\000\040\000w\000e\000a\000k\000\040\000s\000e\000l\000e\000c\000t\000i\000o\000n}{subsection.6.4}% 32
\BOOKMARK [3][-]{subsubsection.6.4.2}{\376\377\000C\000o\000a\000l\000e\000s\000c\000e\000n\000c\000e\000\040\000p\000r\000o\000c\000e\000s\000s\000\040\000i\000n\000\040\000p\000r\000o\000b\000a\000b\000i\000l\000i\000s\000t\000i\000c\000\040\000s\000e\000n\000s\000e}{subsection.6.4}% 33
\BOOKMARK [3][-]{subsubsection.6.4.3}{\376\377\000C\000r\000i\000t\000i\000c\000a\000l\000\040\000s\000y\000n\000e\000r\000g\000y\000\040\000f\000a\000c\000t\000o\000r}{subsection.6.4}% 34
\BOOKMARK [1][-]{section.7}{\376\377\000I\000m\000p\000a\000c\000t\000\040\000o\000f\000\040\000h\000y\000p\000e\000r\000g\000r\000a\000p\000h\000\040\000p\000r\000o\000p\000e\000r\000t\000i\000e\000s\000\040\000o\000n\000\040\000e\000v\000o\000l\000u\000t\000i\000o\000n\000a\000r\000y\000\040\000o\000u\000t\000c\000o\000m\000e\000s}{}% 35
\BOOKMARK [2][-]{subsection.7.1}{\376\377\000H\000y\000p\000e\000r\000d\000e\000g\000r\000e\000e\000\040\000a\000n\000d\000\040\000o\000r\000d\000e\000r}{section.7}% 36
\BOOKMARK [2][-]{subsection.7.2}{\376\377\000H\000y\000p\000e\000r\000d\000e\000g\000r\000e\000e\000\040\000h\000e\000t\000e\000r\000o\000g\000e\000n\000e\000i\000t\000y}{section.7}% 37
\BOOKMARK [2][-]{subsection.7.3}{\376\377\000O\000r\000d\000e\000r\000\040\000h\000e\000t\000e\000r\000o\000g\000e\000n\000e\000i\000t\000y}{section.7}% 38
\BOOKMARK [2][-]{subsection.7.4}{\376\377\000O\000v\000e\000r\000l\000a\000p\000\040\000s\000t\000r\000e\000n\000g\000t\000h}{section.7}% 39
\BOOKMARK [1][-]{section.8}{\376\377\000E\000v\000o\000l\000u\000t\000i\000o\000n\000a\000r\000y\000\040\000g\000a\000m\000e\000\040\000u\000n\000d\000e\000r\000\040\000p\000a\000i\000r\000w\000i\000s\000e\000\040\000u\000p\000d\000a\000t\000e\000s}{}% 40
\BOOKMARK [2][-]{subsection.8.1}{\376\377\000D\000e\000a\000t\000h\000-\000b\000i\000r\000t\000h\000\040\000m\000e\000c\000h\000a\000n\000i\000s\000m}{section.8}% 41
\BOOKMARK [2][-]{subsection.8.2}{\376\377\000P\000a\000i\000r\000-\000c\000o\000m\000p\000a\000r\000i\000s\000o\000n\000\040\000m\000e\000c\000h\000a\000n\000i\000s\000m}{section.8}% 42
\BOOKMARK [1][-]{section.9}{\376\377\000E\000x\000a\000m\000p\000l\000e\000\040\000o\000f\000\040\000s\000p\000e\000c\000i\000f\000i\000c\000\040\000s\000t\000r\000u\000c\000t\000u\000r\000a\000l\000\040\000p\000o\000p\000u\000l\000a\000t\000i\000o\000n}{}% 43
\BOOKMARK [2][-]{subsection.9.1}{\376\377\000I\000s\000o\000l\000a\000t\000e\000d\000\040\000p\000o\000p\000u\000l\000a\000t\000i\000o\000n}{section.9}% 44
\BOOKMARK [2][-]{subsection.9.2}{\376\377\000O\000v\000e\000r\000l\000a\000p\000p\000e\000d\000\040\000p\000o\000p\000u\000l\000a\000t\000i\000o\000n}{section.9}% 45
\BOOKMARK [1][-]{section.10}{\376\377\000E\000m\000p\000i\000r\000i\000c\000a\000l\000\040\000n\000e\000t\000w\000o\000r\000k\000\040\000d\000e\000s\000c\000r\000i\000p\000t\000i\000o\000n}{}% 46
