# Supplementary material for: Emergence of cooperation promoted by higher-order strategy updates
Source: PLoS Comput Biol. 2025 Aug 4;21(8):e1012891. doi: 10.1371/journal.pcbi.1012891 (PMC12321138; doi:10.1371/journal.pcbi.1012891)
Supplement: S1 Text — (ZIP) [file pcbi.1012891.s001.zip › S1_Text/S1 Text_revise_nomark.toc]

\contentsline {section}{\numberline {1}Hypergraph and higher-order random walk}{2}{section.1}%
\contentsline {subsection}{\numberline {1.1}Hypergraph}{2}{subsection.1.1}%
\contentsline {subsection}{\numberline {1.2}Higher-order random walk}{2}{subsection.1.2}%
\contentsline {subsubsection}{\numberline {1.2.1}Self-loop disallowed higher-order random walk}{2}{subsubsection.1.2.1}%
\contentsline {subsubsection}{\numberline {1.2.2}Self-loop allowed higher-order random walk}{3}{subsubsection.1.2.2}%
\contentsline {subsubsection}{\numberline {1.2.3}Conjoint higher-order random walk}{3}{subsubsection.1.2.3}%
\contentsline {section}{\numberline {2}Modeling evolutionary game on hypergraph}{3}{section.2}%
\contentsline {subsection}{\numberline {2.1}Public goods game on hypergraph}{3}{subsection.2.1}%
\contentsline {subsection}{\numberline {2.2}Strategy update}{4}{subsection.2.2}%
\contentsline {section}{\numberline {3}Weak-selection perturbation of fixation probability}{5}{section.3}%
\contentsline {subsection}{\numberline {3.1}Definition of fixation probability}{5}{subsection.3.1}%
\contentsline {subsection}{\numberline {3.2}Instantaneous transition under weak selection}{5}{subsection.3.2}%
\contentsline {section}{\numberline {4}State transformation in probabilistic sense}{6}{section.4}%
\contentsline {section}{\numberline {5}Evolutionary outcome of group-mutual comparison mechanism}{7}{section.5}%
\contentsline {subsection}{\numberline {5.1}Coalescing random walks}{7}{subsection.5.1}%
\contentsline {subsection}{\numberline {5.2}Eliminating infinite summation}{11}{subsection.5.2}%
\contentsline {subsection}{\numberline {5.3}Critical synergy factor}{12}{subsection.5.3}%
\contentsline {section}{\numberline {6}Other higher-order update mechanisms}{13}{section.6}%
\contentsline {subsection}{\numberline {6.1}Higher-order death-birth mechanism}{13}{subsection.6.1}%
\contentsline {subsubsection}{\numberline {6.1.1}Fixation probability under weak selection}{13}{subsubsection.6.1.1}%
\contentsline {subsubsection}{\numberline {6.1.2}Coalescence process in probabilistic sense}{15}{subsubsection.6.1.2}%
\contentsline {subsubsection}{\numberline {6.1.3}Critical synergy factor}{16}{subsubsection.6.1.3}%
\contentsline {subsection}{\numberline {6.2}Higher-order imitation mechanism}{16}{subsection.6.2}%
\contentsline {subsubsection}{\numberline {6.2.1}Fixation probability under weak selection}{16}{subsubsection.6.2.1}%
\contentsline {subsubsection}{\numberline {6.2.2}Coalescence process in probabilistic sense}{18}{subsubsection.6.2.2}%
\contentsline {subsubsection}{\numberline {6.2.3}Critical synergy factor}{19}{subsubsection.6.2.3}%
\contentsline {subsection}{\numberline {6.3}Group-inner comparison mechanism}{20}{subsection.6.3}%
\contentsline {subsubsection}{\numberline {6.3.1}Fixation probability under weak selection}{20}{subsubsection.6.3.1}%
\contentsline {subsubsection}{\numberline {6.3.2}Coalescence process in probabilistic sense}{21}{subsubsection.6.3.2}%
\contentsline {subsubsection}{\numberline {6.3.3}Critical synergy factor}{22}{subsubsection.6.3.3}%
\contentsline {subsection}{\numberline {6.4}Higher-order pair-comparison mechanism}{22}{subsection.6.4}%
\contentsline {subsubsection}{\numberline {6.4.1}Fixation probability under weak selection}{22}{subsubsection.6.4.1}%
\contentsline {subsubsection}{\numberline {6.4.2}Coalescence process in probabilistic sense}{23}{subsubsection.6.4.2}%
\contentsline {subsubsection}{\numberline {6.4.3}Critical synergy factor}{25}{subsubsection.6.4.3}%
\contentsline {section}{\numberline {7}Impact of hypergraph properties on evolutionary outcomes}{25}{section.7}%
\contentsline {subsection}{\numberline {7.1}Hyperdegree and order}{26}{subsection.7.1}%
\contentsline {subsection}{\numberline {7.2}Hyperdegree heterogeneity}{27}{subsection.7.2}%
\contentsline {subsection}{\numberline {7.3}Order heterogeneity}{28}{subsection.7.3}%
\contentsline {subsection}{\numberline {7.4}Overlap strength}{29}{subsection.7.4}%
\contentsline {section}{\numberline {8}Evolutionary game under pairwise updates}{30}{section.8}%
\contentsline {subsection}{\numberline {8.1}Death-birth mechanism}{30}{subsection.8.1}%
\contentsline {subsection}{\numberline {8.2}Pair-comparison mechanism}{30}{subsection.8.2}%
\contentsline {section}{\numberline {9}Example of specific structural population}{31}{section.9}%
\contentsline {subsection}{\numberline {9.1}Isolated population}{31}{subsection.9.1}%
\contentsline {subsection}{\numberline {9.2}Overlapped population}{31}{subsection.9.2}%
\contentsline {section}{\numberline {10}Empirical network description}{31}{section.10}%
