# Supplementary material for: Emergence of cooperation promoted by higher-order strategy updates
Source: PLoS Comput Biol. 2025 Aug 4;21(8):e1012891. doi: 10.1371/journal.pcbi.1012891 (PMC12321138; doi:10.1371/journal.pcbi.1012891)
Supplement: S1 Text — (ZIP) [file pcbi.1012891.s001.zip › S1_Text/S1 Text_revise_nomark.bbl]

\begin{thebibliography}{1}
\expandafter\ifx\csname url\endcsname\relax
  \def\url#1{\texttt{#1}}\fi
\expandafter\ifx\csname urlprefix\endcsname\relax\def\urlprefix{URL }\fi
\providecommand{\bibinfo}[2]{#2}
\providecommand{\eprint}[2][]{\url{#2}}

\bibitem{zhou2006}
\bibinfo{author}{Zhou, D.}, \bibinfo{author}{Huang, J.} \&
  \bibinfo{author}{Sch\"{o}lkopf, B.}
\newblock \bibinfo{title}{Learning with hypergraphs: Clustering,
  classification, and embedding}.
\newblock In \emph{\bibinfo{booktitle}{Advances in Neural Information
  Processing Systems}}, \bibinfo{pages}{1601--1608} (\bibinfo{year}{2006}).

\bibitem{allen2017}
\bibinfo{author}{Allen, B.} \emph{et~al.}
\newblock \bibinfo{title}{Evolutionary dynamics on any population structure}.
\newblock \emph{\bibinfo{journal}{Nature}} \textbf{\bibinfo{volume}{544}},
  \bibinfo{pages}{227--230} (\bibinfo{year}{2017}).

\bibitem{gregory2006}
\bibinfo{author}{Lawler, G.~F.}
\newblock \emph{\bibinfo{title}{Introduction to Stochastic Processes}}
  (\bibinfo{publisher}{Chapman and Hall}, \bibinfo{address}{New York},
  \bibinfo{year}{2006}), \bibinfo{edition}{2nd} edn.

\bibitem{asava2001}
\bibinfo{author}{Asavathiratham, C.}, \bibinfo{author}{Roy, S.},
  \bibinfo{author}{Lesieutre, B.} \& \bibinfo{author}{Verghese, G.}
\newblock \bibinfo{title}{The influence model}.
\newblock \emph{\bibinfo{journal}{IEEE Control Systems Magazine}}
  \textbf{\bibinfo{volume}{21}}, \bibinfo{pages}{52--64}
  (\bibinfo{year}{2001}).

\bibitem{tan2015}
\bibinfo{author}{Tan, S.}, \bibinfo{author}{Lü, J.} \& \bibinfo{author}{Hill,
  D.~J.}
\newblock \bibinfo{title}{Towards a theoretical framework for analysis and
  intervention of random drift on general networks}.
\newblock \emph{\bibinfo{journal}{IEEE Transactions on Automatic Control}}
  \textbf{\bibinfo{volume}{60}}, \bibinfo{pages}{576--581}
  (\bibinfo{year}{2015}).

\end{thebibliography}
