# Supplementary material for: Emergence of cooperation promoted by higher-order strategy updates
Source: PLoS Comput Biol. 2025 Aug 4;21(8):e1012891. doi: 10.1371/journal.pcbi.1012891 (PMC12321138; doi:10.1371/journal.pcbi.1012891)
Supplement: S1 Text — (ZIP) [file pcbi.1012891.s001.zip › S1_Text/S1 Text_revise_nomark.blg]

This is BibTeX, Version 0.99d (TeX Live 2025)
Capacity: max_strings=200000, hash_size=200000, hash_prime=170003
The top-level auxiliary file: S1 Text_revise_nomark.aux
The style file: naturemag.bst
Database file #1: si-ref.bib
You've used 5 entries,
            2348 wiz_defined-function locations,
            1009 strings with 9592 characters,
and the built_in function-call counts, 2158 in all, are:
= -- 152
> -- 52
< -- 0
+ -- 26
- -- 13
* -- 257
:= -- 230
add.period$ -- 14
call.type$ -- 5
change.case$ -- 7
chr.to.int$ -- 0
cite$ -- 5
duplicate$ -- 185
empty$ -- 206
format.name$ -- 17
if$ -- 448
int.to.chr$ -- 0
int.to.str$ -- 5
missing$ -- 45
newline$ -- 32
num.names$ -- 5
pop$ -- 42
preamble$ -- 1
purify$ -- 0
quote$ -- 0
skip$ -- 47
stack$ -- 0
substring$ -- 101
swap$ -- 185
text.length$ -- 0
text.prefix$ -- 0
top$ -- 0
type$ -- 0
warning$ -- 0
while$ -- 12
width$ -- 6
write$ -- 60
