# Supplementary material for: Emergence of cooperation promoted by higher-order strategy updates
Source: PLoS Comput Biol. 2025 Aug 4;21(8):e1012891. doi: 10.1371/journal.pcbi.1012891 (PMC12321138; doi:10.1371/journal.pcbi.1012891)
Supplement: S1 Text — (ZIP) [file pcbi.1012891.s001.zip › S1_Text/S1 Text_revise_nomark.log]

This is pdfTeX, Version 3.141592653-2.6-1.40.27 (TeX Live 2025) (preloaded format=pdflatex 2025.3.8)  24 JUN 2025 23:09
entering extended mode
 restricted \write18 enabled.
 %&-line parsing enabled.
**"S1 Text_revise_nomark.tex"
(./S1 Text_revise_nomark.tex
LaTeX2e <2024-11-01> patch level 2
L3 programming layer <2025-01-18>
(/usr/local/texlive/2025/texmf-dist/tex/latex/base/article.cls
Document Class: article 2024/06/29 v1.4n Standard LaTeX document class
(/usr/local/texlive/2025/texmf-dist/tex/latex/base/size10.clo
File: size10.clo 2024/06/29 v1.4n Standard LaTeX file (size option)
)
\c@part=\count196
\c@section=\count197
\c@subsection=\count198
\c@subsubsection=\count199
\c@paragraph=\count266
\c@subparagraph=\count267
\c@figure=\count268
\c@table=\count269
\abovecaptionskip=\skip49
\belowcaptionskip=\skip50
\bibindent=\dimen141
)
(/usr/local/texlive/2025/texmf-dist/tex/latex/geometry/geometry.sty
Package: geometry 2020/01/02 v5.9 Page Geometry

(/usr/local/texlive/2025/texmf-dist/tex/latex/graphics/keyval.sty
Package: keyval 2022/05/29 v1.15 key=value parser (DPC)
\KV@toks@=\toks17
)
(/usr/local/texlive/2025/texmf-dist/tex/generic/iftex/ifvtex.sty
Package: ifvtex 2019/10/25 v1.7 ifvtex legacy package. Use iftex instead.

(/usr/local/texlive/2025/texmf-dist/tex/generic/iftex/iftex.sty
Package: iftex 2024/12/12 v1.0g TeX engine tests
))
\Gm@cnth=\count270
\Gm@cntv=\count271
\c@Gm@tempcnt=\count272
\Gm@bindingoffset=\dimen142
\Gm@wd@mp=\dimen143
\Gm@odd@mp=\dimen144
\Gm@even@mp=\dimen145
\Gm@layoutwidth=\dimen146
\Gm@layoutheight=\dimen147
\Gm@layouthoffset=\dimen148
\Gm@layoutvoffset=\dimen149
\Gm@dimlist=\toks18
)
(/usr/local/texlive/2025/texmf-dist/tex/latex/amsmath/amsmath.sty
Package: amsmath 2024/11/05 v2.17t AMS math features
\@mathmargin=\skip51

For additional information on amsmath, use the `?' option.
(/usr/local/texlive/2025/texmf-dist/tex/latex/amsmath/amstext.sty
Package: amstext 2021/08/26 v2.01 AMS text

(/usr/local/texlive/2025/texmf-dist/tex/latex/amsmath/amsgen.sty
File: amsgen.sty 1999/11/30 v2.0 generic functions
\@emptytoks=\toks19
\ex@=\dimen150
))
(/usr/local/texlive/2025/texmf-dist/tex/latex/amsmath/amsbsy.sty
Package: amsbsy 1999/11/29 v1.2d Bold Symbols
\pmbraise@=\dimen151
)
(/usr/local/texlive/2025/texmf-dist/tex/latex/amsmath/amsopn.sty
Package: amsopn 2022/04/08 v2.04 operator names
)
\inf@bad=\count273
LaTeX Info: Redefining \frac on input line 233.
\uproot@=\count274
\leftroot@=\count275
LaTeX Info: Redefining \overline on input line 398.
LaTeX Info: Redefining \colon on input line 409.
\classnum@=\count276
\DOTSCASE@=\count277
LaTeX Info: Redefining \ldots on input line 495.
LaTeX Info: Redefining \dots on input line 498.
LaTeX Info: Redefining \cdots on input line 619.
\Mathstrutbox@=\box52
\strutbox@=\box53
LaTeX Info: Redefining \big on input line 721.
LaTeX Info: Redefining \Big on input line 722.
LaTeX Info: Redefining \bigg on input line 723.
LaTeX Info: Redefining \Bigg on input line 724.
\big@size=\dimen152
LaTeX Font Info:    Redeclaring font encoding OML on input line 742.
LaTeX Font Info:    Redeclaring font encoding OMS on input line 743.
\macc@depth=\count278
LaTeX Info: Redefining \bmod on input line 904.
LaTeX Info: Redefining \pmod on input line 909.
LaTeX Info: Redefining \smash on input line 939.
LaTeX Info: Redefining \relbar on input line 969.
LaTeX Info: Redefining \Relbar on input line 970.
\c@MaxMatrixCols=\count279
\dotsspace@=\muskip17
\c@parentequation=\count280
\dspbrk@lvl=\count281
\tag@help=\toks20
\row@=\count282
\column@=\count283
\maxfields@=\count284
\andhelp@=\toks21
\eqnshift@=\dimen153
\alignsep@=\dimen154
\tagshift@=\dimen155
\tagwidth@=\dimen156
\totwidth@=\dimen157
\lineht@=\dimen158
\@envbody=\toks22
\multlinegap=\skip52
\multlinetaggap=\skip53
\mathdisplay@stack=\toks23
LaTeX Info: Redefining \[ on input line 2953.
LaTeX Info: Redefining \] on input line 2954.
)
(/usr/local/texlive/2025/texmf-dist/tex/latex/graphics/graphicx.sty
Package: graphicx 2021/09/16 v1.2d Enhanced LaTeX Graphics (DPC,SPQR)

(/usr/local/texlive/2025/texmf-dist/tex/latex/graphics/graphics.sty
Package: graphics 2024/08/06 v1.4g Standard LaTeX Graphics (DPC,SPQR)

(/usr/local/texlive/2025/texmf-dist/tex/latex/graphics/trig.sty
Package: trig 2023/12/02 v1.11 sin cos tan (DPC)
)
(/usr/local/texlive/2025/texmf-dist/tex/latex/graphics-cfg/graphics.cfg
File: graphics.cfg 2016/06/04 v1.11 sample graphics configuration
)
Package graphics Info: Driver file: pdftex.def on input line 106.

(/usr/local/texlive/2025/texmf-dist/tex/latex/graphics-def/pdftex.def
File: pdftex.def 2024/04/13 v1.2c Graphics/color driver for pdftex
))
\Gin@req@height=\dimen159
\Gin@req@width=\dimen160
)
(/usr/local/texlive/2025/texmf-dist/tex/latex/fancyhdr/fancyhdr.sty
Package: fancyhdr 2025/02/07 v5.2 Extensive control of page headers and footers

\f@nch@headwidth=\skip54
\f@nch@offset@elh=\skip55
\f@nch@offset@erh=\skip56
\f@nch@offset@olh=\skip57
\f@nch@offset@orh=\skip58
\f@nch@offset@elf=\skip59
\f@nch@offset@erf=\skip60
\f@nch@offset@olf=\skip61
\f@nch@offset@orf=\skip62
\f@nch@height=\skip63
\f@nch@footalignment=\skip64
\f@nch@widthL=\skip65
\f@nch@widthC=\skip66
\f@nch@widthR=\skip67
\@temptokenb=\toks24
)
(/usr/local/texlive/2025/texmf-dist/tex/latex/tools/calc.sty
Package: calc 2023/07/08 v4.3 Infix arithmetic (KKT,FJ)
\calc@Acount=\count285
\calc@Bcount=\count286
\calc@Adimen=\dimen161
\calc@Bdimen=\dimen162
\calc@Askip=\skip68
\calc@Bskip=\skip69
LaTeX Info: Redefining \setlength on input line 80.
LaTeX Info: Redefining \addtolength on input line 81.
\calc@Ccount=\count287
\calc@Cskip=\skip70
)
(/usr/local/texlive/2025/texmf-dist/tex/latex/amsfonts/amssymb.sty
Package: amssymb 2013/01/14 v3.01 AMS font symbols

(/usr/local/texlive/2025/texmf-dist/tex/latex/amsfonts/amsfonts.sty
Package: amsfonts 2013/01/14 v3.01 Basic AMSFonts support
\symAMSa=\mathgroup4
\symAMSb=\mathgroup5
LaTeX Font Info:    Redeclaring math symbol \hbar on input line 98.
LaTeX Font Info:    Overwriting math alphabet `\mathfrak' in version `bold'
(Font)                  U/euf/m/n --> U/euf/b/n on input line 106.
))
(/usr/local/texlive/2025/texmf-dist/tex/latex/setspace/setspace.sty
Package: setspace 2022/12/04 v6.7b set line spacing
)
(/usr/local/texlive/2025/texmf-dist/tex/latex/commath/commath.sty
(/usr/local/texlive/2025/texmf-dist/tex/latex/base/ifthen.sty
Package: ifthen 2024/03/16 v1.1e Standard LaTeX ifthen package (DPC)
))
(/usr/local/texlive/2025/texmf-dist/tex/latex/sidecap/sidecap.sty
Package: sidecap 2023/01/24 v1.7a SideCap Package (RN/HjG)
\SC@BOXWD=\dimen163
\SC@CAPWD=\dimen164
\SC@tempdima=\dimen165
\SC@tempdimb=\dimen166
\c@SC@C=\count288
\SC@BOX=\box54
)
(/usr/local/texlive/2025/texmf-dist/tex/latex/mdframed/mdframed.sty
Package: mdframed 2013/07/01 1.9b: mdframed

(/usr/local/texlive/2025/texmf-dist/tex/latex/kvoptions/kvoptions.sty
Package: kvoptions 2022-06-15 v3.15 Key value format for package options (HO)

(/usr/local/texlive/2025/texmf-dist/tex/generic/ltxcmds/ltxcmds.sty
Package: ltxcmds 2023-12-04 v1.26 LaTeX kernel commands for general use (HO)
)
(/usr/local/texlive/2025/texmf-dist/tex/latex/kvsetkeys/kvsetkeys.sty
Package: kvsetkeys 2022-10-05 v1.19 Key value parser (HO)
))
(/usr/local/texlive/2025/texmf-dist/tex/latex/l3packages/xparse/xparse.sty
(/usr/local/texlive/2025/texmf-dist/tex/latex/l3kernel/expl3.sty
Package: expl3 2025-01-18 L3 programming layer (loader) 

(/usr/local/texlive/2025/texmf-dist/tex/latex/l3backend/l3backend-pdftex.def
File: l3backend-pdftex.def 2024-05-08 L3 backend support: PDF output (pdfTeX)
\l__color_backend_stack_int=\count289
\l__pdf_internal_box=\box55
))
Package: xparse 2024-08-16 L3 Experimental document command parser
) (/usr/local/texlive/2025/texmf-dist/tex/latex/etoolbox/etoolbox.sty
Package: etoolbox 2025/02/11 v2.5l e-TeX tools for LaTeX (JAW)
\etb@tempcnta=\count290
)
(/usr/local/texlive/2025/texmf-dist/tex/latex/zref/zref-abspage.sty
Package: zref-abspage 2023-09-14 v2.35 Module abspage for zref (HO)

(/usr/local/texlive/2025/texmf-dist/tex/latex/zref/zref-base.sty
Package: zref-base 2023-09-14 v2.35 Module base for zref (HO)

(/usr/local/texlive/2025/texmf-dist/tex/generic/infwarerr/infwarerr.sty
Package: infwarerr 2019/12/03 v1.5 Providing info/warning/error messages (HO)
)
(/usr/local/texlive/2025/texmf-dist/tex/generic/kvdefinekeys/kvdefinekeys.sty
Package: kvdefinekeys 2019-12-19 v1.6 Define keys (HO)
)
(/usr/local/texlive/2025/texmf-dist/tex/generic/pdftexcmds/pdftexcmds.sty
Package: pdftexcmds 2020-06-27 v0.33 Utility functions of pdfTeX for LuaTeX (HO
)
Package pdftexcmds Info: \pdf@primitive is available.
Package pdftexcmds Info: \pdf@ifprimitive is available.
Package pdftexcmds Info: \pdfdraftmode found.
)
(/usr/local/texlive/2025/texmf-dist/tex/generic/etexcmds/etexcmds.sty
Package: etexcmds 2019/12/15 v1.7 Avoid name clashes with e-TeX commands (HO)
)
(/usr/local/texlive/2025/texmf-dist/tex/latex/auxhook/auxhook.sty
Package: auxhook 2019-12-17 v1.6 Hooks for auxiliary files (HO)
)
Package zref Info: New property list: main on input line 767.
Package zref Info: New property: default on input line 768.
Package zref Info: New property: page on input line 769.
)
\c@abspage=\count291
Package zref Info: New property: abspage on input line 67.
)
(/usr/local/texlive/2025/texmf-dist/tex/latex/needspace/needspace.sty
Package: needspace 2010/09/12 v1.3d reserve vertical space
)
(/usr/local/texlive/2025/texmf-dist/tex/latex/graphics/color.sty
Package: color 2024/06/23 v1.3e Standard LaTeX Color (DPC)

(/usr/local/texlive/2025/texmf-dist/tex/latex/graphics-cfg/color.cfg
File: color.cfg 2016/01/02 v1.6 sample color configuration
)
Package color Info: Driver file: pdftex.def on input line 149.

(/usr/local/texlive/2025/texmf-dist/tex/latex/graphics/mathcolor.ltx))
\mdf@templength=\skip71
\c@mdf@globalstyle@cnt=\count292
\mdf@skipabove@length=\skip72
\mdf@skipbelow@length=\skip73
\mdf@leftmargin@length=\skip74
\mdf@rightmargin@length=\skip75
\mdf@innerleftmargin@length=\skip76
\mdf@innerrightmargin@length=\skip77
\mdf@innertopmargin@length=\skip78
\mdf@innerbottommargin@length=\skip79
\mdf@splittopskip@length=\skip80
\mdf@splitbottomskip@length=\skip81
\mdf@outermargin@length=\skip82
\mdf@innermargin@length=\skip83
\mdf@linewidth@length=\skip84
\mdf@innerlinewidth@length=\skip85
\mdf@middlelinewidth@length=\skip86
\mdf@outerlinewidth@length=\skip87
\mdf@roundcorner@length=\skip88
\mdf@footenotedistance@length=\skip89
\mdf@userdefinedwidth@length=\skip90
\mdf@needspace@length=\skip91
\mdf@frametitleaboveskip@length=\skip92
\mdf@frametitlebelowskip@length=\skip93
\mdf@frametitlerulewidth@length=\skip94
\mdf@frametitleleftmargin@length=\skip95
\mdf@frametitlerightmargin@length=\skip96
\mdf@shadowsize@length=\skip97
\mdf@extratopheight@length=\skip98
\mdf@subtitleabovelinewidth@length=\skip99
\mdf@subtitlebelowlinewidth@length=\skip100
\mdf@subtitleaboveskip@length=\skip101
\mdf@subtitlebelowskip@length=\skip102
\mdf@subtitleinneraboveskip@length=\skip103
\mdf@subtitleinnerbelowskip@length=\skip104
\mdf@subsubtitleabovelinewidth@length=\skip105
\mdf@subsubtitlebelowlinewidth@length=\skip106
\mdf@subsubtitleaboveskip@length=\skip107
\mdf@subsubtitlebelowskip@length=\skip108
\mdf@subsubtitleinneraboveskip@length=\skip109
\mdf@subsubtitleinnerbelowskip@length=\skip110

(/usr/local/texlive/2025/texmf-dist/tex/latex/pgf/frontendlayer/tikz.sty
(/usr/local/texlive/2025/texmf-dist/tex/latex/pgf/basiclayer/pgf.sty
(/usr/local/texlive/2025/texmf-dist/tex/latex/pgf/utilities/pgfrcs.sty
(/usr/local/texlive/2025/texmf-dist/tex/generic/pgf/utilities/pgfutil-common.te
x
\pgfutil@everybye=\toks25
\pgfutil@tempdima=\dimen167
\pgfutil@tempdimb=\dimen168
)
(/usr/local/texlive/2025/texmf-dist/tex/generic/pgf/utilities/pgfutil-latex.def
\pgfutil@abb=\box56
) (/usr/local/texlive/2025/texmf-dist/tex/generic/pgf/utilities/pgfrcs.code.tex
(/usr/local/texlive/2025/texmf-dist/tex/generic/pgf/pgf.revision.tex)
Package: pgfrcs 2023-01-15 v3.1.10 (3.1.10)
))
Package: pgf 2023-01-15 v3.1.10 (3.1.10)

(/usr/local/texlive/2025/texmf-dist/tex/latex/pgf/basiclayer/pgfcore.sty
(/usr/local/texlive/2025/texmf-dist/tex/latex/pgf/systemlayer/pgfsys.sty
(/usr/local/texlive/2025/texmf-dist/tex/generic/pgf/systemlayer/pgfsys.code.tex
Package: pgfsys 2023-01-15 v3.1.10 (3.1.10)
(/usr/local/texlive/2025/texmf-dist/tex/generic/pgf/utilities/pgfkeys.code.tex
\pgfkeys@pathtoks=\toks26
\pgfkeys@temptoks=\toks27

(/usr/local/texlive/2025/texmf-dist/tex/generic/pgf/utilities/pgfkeyslibraryfil
tered.code.tex
\pgfkeys@tmptoks=\toks28
))
\pgf@x=\dimen169
\pgf@y=\dimen170
\pgf@xa=\dimen171
\pgf@ya=\dimen172
\pgf@xb=\dimen173
\pgf@yb=\dimen174
\pgf@xc=\dimen175
\pgf@yc=\dimen176
\pgf@xd=\dimen177
\pgf@yd=\dimen178
\w@pgf@writea=\write3
\r@pgf@reada=\read2
\c@pgf@counta=\count293
\c@pgf@countb=\count294
\c@pgf@countc=\count295
\c@pgf@countd=\count296
\t@pgf@toka=\toks29
\t@pgf@tokb=\toks30
\t@pgf@tokc=\toks31
\pgf@sys@id@count=\count297

(/usr/local/texlive/2025/texmf-dist/tex/generic/pgf/systemlayer/pgf.cfg
File: pgf.cfg 2023-01-15 v3.1.10 (3.1.10)
)
Driver file for pgf: pgfsys-pdftex.def

(/usr/local/texlive/2025/texmf-dist/tex/generic/pgf/systemlayer/pgfsys-pdftex.d
ef
File: pgfsys-pdftex.def 2023-01-15 v3.1.10 (3.1.10)

(/usr/local/texlive/2025/texmf-dist/tex/generic/pgf/systemlayer/pgfsys-common-p
df.def
File: pgfsys-common-pdf.def 2023-01-15 v3.1.10 (3.1.10)
)))
(/usr/local/texlive/2025/texmf-dist/tex/generic/pgf/systemlayer/pgfsyssoftpath.
code.tex
File: pgfsyssoftpath.code.tex 2023-01-15 v3.1.10 (3.1.10)
\pgfsyssoftpath@smallbuffer@items=\count298
\pgfsyssoftpath@bigbuffer@items=\count299
)
(/usr/local/texlive/2025/texmf-dist/tex/generic/pgf/systemlayer/pgfsysprotocol.
code.tex
File: pgfsysprotocol.code.tex 2023-01-15 v3.1.10 (3.1.10)
)) (/usr/local/texlive/2025/texmf-dist/tex/latex/xcolor/xcolor.sty
Package: xcolor 2024/09/29 v3.02 LaTeX color extensions (UK)

(/usr/local/texlive/2025/texmf-dist/tex/latex/graphics-cfg/color.cfg
File: color.cfg 2016/01/02 v1.6 sample color configuration
)
Package xcolor Info: Driver file: pdftex.def on input line 274.
LaTeX Info: Redefining \color on input line 762.

(/usr/local/texlive/2025/texmf-dist/tex/latex/graphics/mathcolor.ltx)
Package xcolor Info: Model `cmy' substituted by `cmy0' on input line 1349.
Package xcolor Info: Model `hsb' substituted by `rgb' on input line 1353.
Package xcolor Info: Model `RGB' extended on input line 1365.
Package xcolor Info: Model `HTML' substituted by `rgb' on input line 1367.
Package xcolor Info: Model `Hsb' substituted by `hsb' on input line 1368.
Package xcolor Info: Model `tHsb' substituted by `hsb' on input line 1369.
Package xcolor Info: Model `HSB' substituted by `hsb' on input line 1370.
Package xcolor Info: Model `Gray' substituted by `gray' on input line 1371.
Package xcolor Info: Model `wave' substituted by `hsb' on input line 1372.
)
(/usr/local/texlive/2025/texmf-dist/tex/generic/pgf/basiclayer/pgfcore.code.tex
Package: pgfcore 2023-01-15 v3.1.10 (3.1.10)
(/usr/local/texlive/2025/texmf-dist/tex/generic/pgf/math/pgfmath.code.tex
(/usr/local/texlive/2025/texmf-dist/tex/generic/pgf/math/pgfmathutil.code.tex)
(/usr/local/texlive/2025/texmf-dist/tex/generic/pgf/math/pgfmathparser.code.tex
\pgfmath@dimen=\dimen179
\pgfmath@count=\count300
\pgfmath@box=\box57
\pgfmath@toks=\toks32
\pgfmath@stack@operand=\toks33
\pgfmath@stack@operation=\toks34
)
(/usr/local/texlive/2025/texmf-dist/tex/generic/pgf/math/pgfmathfunctions.code.
tex)
(/usr/local/texlive/2025/texmf-dist/tex/generic/pgf/math/pgfmathfunctions.basic
.code.tex)
(/usr/local/texlive/2025/texmf-dist/tex/generic/pgf/math/pgfmathfunctions.trigo
nometric.code.tex)
(/usr/local/texlive/2025/texmf-dist/tex/generic/pgf/math/pgfmathfunctions.rando
m.code.tex)
(/usr/local/texlive/2025/texmf-dist/tex/generic/pgf/math/pgfmathfunctions.compa
rison.code.tex)
(/usr/local/texlive/2025/texmf-dist/tex/generic/pgf/math/pgfmathfunctions.base.
code.tex)
(/usr/local/texlive/2025/texmf-dist/tex/generic/pgf/math/pgfmathfunctions.round
.code.tex)
(/usr/local/texlive/2025/texmf-dist/tex/generic/pgf/math/pgfmathfunctions.misc.
code.tex)
(/usr/local/texlive/2025/texmf-dist/tex/generic/pgf/math/pgfmathfunctions.integ
erarithmetics.code.tex)
(/usr/local/texlive/2025/texmf-dist/tex/generic/pgf/math/pgfmathcalc.code.tex)
(/usr/local/texlive/2025/texmf-dist/tex/generic/pgf/math/pgfmathfloat.code.tex
\c@pgfmathroundto@lastzeros=\count301
)) (/usr/local/texlive/2025/texmf-dist/tex/generic/pgf/math/pgfint.code.tex)
(/usr/local/texlive/2025/texmf-dist/tex/generic/pgf/basiclayer/pgfcorepoints.co
de.tex
File: pgfcorepoints.code.tex 2023-01-15 v3.1.10 (3.1.10)
\pgf@picminx=\dimen180
\pgf@picmaxx=\dimen181
\pgf@picminy=\dimen182
\pgf@picmaxy=\dimen183
\pgf@pathminx=\dimen184
\pgf@pathmaxx=\dimen185
\pgf@pathminy=\dimen186
\pgf@pathmaxy=\dimen187
\pgf@xx=\dimen188
\pgf@xy=\dimen189
\pgf@yx=\dimen190
\pgf@yy=\dimen191
\pgf@zx=\dimen192
\pgf@zy=\dimen193
)
(/usr/local/texlive/2025/texmf-dist/tex/generic/pgf/basiclayer/pgfcorepathconst
ruct.code.tex
File: pgfcorepathconstruct.code.tex 2023-01-15 v3.1.10 (3.1.10)
\pgf@path@lastx=\dimen194
\pgf@path@lasty=\dimen195
)
(/usr/local/texlive/2025/texmf-dist/tex/generic/pgf/basiclayer/pgfcorepathusage
.code.tex
File: pgfcorepathusage.code.tex 2023-01-15 v3.1.10 (3.1.10)
\pgf@shorten@end@additional=\dimen196
\pgf@shorten@start@additional=\dimen197
)
(/usr/local/texlive/2025/texmf-dist/tex/generic/pgf/basiclayer/pgfcorescopes.co
de.tex
File: pgfcorescopes.code.tex 2023-01-15 v3.1.10 (3.1.10)
\pgfpic=\box58
\pgf@hbox=\box59
\pgf@layerbox@main=\box60
\pgf@picture@serial@count=\count302
)
(/usr/local/texlive/2025/texmf-dist/tex/generic/pgf/basiclayer/pgfcoregraphicst
ate.code.tex
File: pgfcoregraphicstate.code.tex 2023-01-15 v3.1.10 (3.1.10)
\pgflinewidth=\dimen198
)
(/usr/local/texlive/2025/texmf-dist/tex/generic/pgf/basiclayer/pgfcoretransform
ations.code.tex
File: pgfcoretransformations.code.tex 2023-01-15 v3.1.10 (3.1.10)
\pgf@pt@x=\dimen199
\pgf@pt@y=\dimen256
\pgf@pt@temp=\dimen257
)
(/usr/local/texlive/2025/texmf-dist/tex/generic/pgf/basiclayer/pgfcorequick.cod
e.tex
File: pgfcorequick.code.tex 2023-01-15 v3.1.10 (3.1.10)
)
(/usr/local/texlive/2025/texmf-dist/tex/generic/pgf/basiclayer/pgfcoreobjects.c
ode.tex
File: pgfcoreobjects.code.tex 2023-01-15 v3.1.10 (3.1.10)
)
(/usr/local/texlive/2025/texmf-dist/tex/generic/pgf/basiclayer/pgfcorepathproce
ssing.code.tex
File: pgfcorepathprocessing.code.tex 2023-01-15 v3.1.10 (3.1.10)
)
(/usr/local/texlive/2025/texmf-dist/tex/generic/pgf/basiclayer/pgfcorearrows.co
de.tex
File: pgfcorearrows.code.tex 2023-01-15 v3.1.10 (3.1.10)
\pgfarrowsep=\dimen258
)
(/usr/local/texlive/2025/texmf-dist/tex/generic/pgf/basiclayer/pgfcoreshade.cod
e.tex
File: pgfcoreshade.code.tex 2023-01-15 v3.1.10 (3.1.10)
\pgf@max=\dimen259
\pgf@sys@shading@range@num=\count303
\pgf@shadingcount=\count304
)
(/usr/local/texlive/2025/texmf-dist/tex/generic/pgf/basiclayer/pgfcoreimage.cod
e.tex
File: pgfcoreimage.code.tex 2023-01-15 v3.1.10 (3.1.10)
)
(/usr/local/texlive/2025/texmf-dist/tex/generic/pgf/basiclayer/pgfcoreexternal.
code.tex
File: pgfcoreexternal.code.tex 2023-01-15 v3.1.10 (3.1.10)
\pgfexternal@startupbox=\box61
)
(/usr/local/texlive/2025/texmf-dist/tex/generic/pgf/basiclayer/pgfcorelayers.co
de.tex
File: pgfcorelayers.code.tex 2023-01-15 v3.1.10 (3.1.10)
)
(/usr/local/texlive/2025/texmf-dist/tex/generic/pgf/basiclayer/pgfcoretranspare
ncy.code.tex
File: pgfcoretransparency.code.tex 2023-01-15 v3.1.10 (3.1.10)
)
(/usr/local/texlive/2025/texmf-dist/tex/generic/pgf/basiclayer/pgfcorepatterns.
code.tex
File: pgfcorepatterns.code.tex 2023-01-15 v3.1.10 (3.1.10)
)
(/usr/local/texlive/2025/texmf-dist/tex/generic/pgf/basiclayer/pgfcorerdf.code.
tex
File: pgfcorerdf.code.tex 2023-01-15 v3.1.10 (3.1.10)
)))
(/usr/local/texlive/2025/texmf-dist/tex/generic/pgf/modules/pgfmoduleshapes.cod
e.tex
File: pgfmoduleshapes.code.tex 2023-01-15 v3.1.10 (3.1.10)
\pgfnodeparttextbox=\box62
)
(/usr/local/texlive/2025/texmf-dist/tex/generic/pgf/modules/pgfmoduleplot.code.
tex
File: pgfmoduleplot.code.tex 2023-01-15 v3.1.10 (3.1.10)
)
(/usr/local/texlive/2025/texmf-dist/tex/latex/pgf/compatibility/pgfcomp-version
-0-65.sty
Package: pgfcomp-version-0-65 2023-01-15 v3.1.10 (3.1.10)
\pgf@nodesepstart=\dimen260
\pgf@nodesepend=\dimen261
)
(/usr/local/texlive/2025/texmf-dist/tex/latex/pgf/compatibility/pgfcomp-version
-1-18.sty
Package: pgfcomp-version-1-18 2023-01-15 v3.1.10 (3.1.10)
))
(/usr/local/texlive/2025/texmf-dist/tex/latex/pgf/utilities/pgffor.sty
(/usr/local/texlive/2025/texmf-dist/tex/latex/pgf/utilities/pgfkeys.sty
(/usr/local/texlive/2025/texmf-dist/tex/generic/pgf/utilities/pgfkeys.code.tex)
) (/usr/local/texlive/2025/texmf-dist/tex/latex/pgf/math/pgfmath.sty
(/usr/local/texlive/2025/texmf-dist/tex/generic/pgf/math/pgfmath.code.tex))
(/usr/local/texlive/2025/texmf-dist/tex/generic/pgf/utilities/pgffor.code.tex
Package: pgffor 2023-01-15 v3.1.10 (3.1.10)
\pgffor@iter=\dimen262
\pgffor@skip=\dimen263
\pgffor@stack=\toks35
\pgffor@toks=\toks36
))
(/usr/local/texlive/2025/texmf-dist/tex/generic/pgf/frontendlayer/tikz/tikz.cod
e.tex
Package: tikz 2023-01-15 v3.1.10 (3.1.10)

(/usr/local/texlive/2025/texmf-dist/tex/generic/pgf/libraries/pgflibraryplothan
dlers.code.tex
File: pgflibraryplothandlers.code.tex 2023-01-15 v3.1.10 (3.1.10)
\pgf@plot@mark@count=\count305
\pgfplotmarksize=\dimen264
)
\tikz@lastx=\dimen265
\tikz@lasty=\dimen266
\tikz@lastxsaved=\dimen267
\tikz@lastysaved=\dimen268
\tikz@lastmovetox=\dimen269
\tikz@lastmovetoy=\dimen270
\tikzleveldistance=\dimen271
\tikzsiblingdistance=\dimen272
\tikz@figbox=\box63
\tikz@figbox@bg=\box64
\tikz@tempbox=\box65
\tikz@tempbox@bg=\box66
\tikztreelevel=\count306
\tikznumberofchildren=\count307
\tikznumberofcurrentchild=\count308
\tikz@fig@count=\count309

(/usr/local/texlive/2025/texmf-dist/tex/generic/pgf/modules/pgfmodulematrix.cod
e.tex
File: pgfmodulematrix.code.tex 2023-01-15 v3.1.10 (3.1.10)
\pgfmatrixcurrentrow=\count310
\pgfmatrixcurrentcolumn=\count311
\pgf@matrix@numberofcolumns=\count312
)
\tikz@expandcount=\count313

(/usr/local/texlive/2025/texmf-dist/tex/generic/pgf/frontendlayer/tikz/librarie
s/tikzlibrarytopaths.code.tex
File: tikzlibrarytopaths.code.tex 2023-01-15 v3.1.10 (3.1.10)
)))
(/usr/local/texlive/2025/texmf-dist/tex/latex/mdframed/md-frame-1.mdf
File: md-frame-1.mdf 2013/07/01\ 1.9b: md-frame-1
)
\mdf@frametitlebox=\box67
\mdf@footnotebox=\box68
\mdf@splitbox@one=\box69
\mdf@splitbox@two=\box70
\mdf@splitbox@save=\box71
\mdfsplitboxwidth=\skip111
\mdfsplitboxtotalwidth=\skip112
\mdfsplitboxheight=\skip113
\mdfsplitboxdepth=\skip114
\mdfsplitboxtotalheight=\skip115
\mdfframetitleboxwidth=\skip116
\mdfframetitleboxtotalwidth=\skip117
\mdfframetitleboxheight=\skip118
\mdfframetitleboxdepth=\skip119
\mdfframetitleboxtotalheight=\skip120
\mdffootnoteboxwidth=\skip121
\mdffootnoteboxtotalwidth=\skip122
\mdffootnoteboxheight=\skip123
\mdffootnoteboxdepth=\skip124
\mdffootnoteboxtotalheight=\skip125
\mdftotallinewidth=\skip126
\mdfboundingboxwidth=\skip127
\mdfboundingboxtotalwidth=\skip128
\mdfboundingboxheight=\skip129
\mdfboundingboxdepth=\skip130
\mdfboundingboxtotalheight=\skip131
\mdf@freevspace@length=\skip132
\mdf@horizontalwidthofbox@length=\skip133
\mdf@verticalmarginwhole@length=\skip134
\mdf@horizontalspaceofbox=\skip135
\mdfsubtitleheight=\skip136
\mdfsubsubtitleheight=\skip137
\c@mdfcountframes=\count314

****** mdframed patching \endmdf@trivlist

****** -- success******

\mdf@envdepth=\count315
\c@mdf@env@i=\count316
\c@mdf@env@ii=\count317
\c@mdf@zref@counter=\count318
Package zref Info: New property: mdf@pagevalue on input line 895.
)
(/usr/local/texlive/2025/texmf-dist/tex/latex/hyperref/hyperref.sty
Package: hyperref 2024-11-05 v7.01l Hypertext links for LaTeX

(/usr/local/texlive/2025/texmf-dist/tex/generic/pdfescape/pdfescape.sty
Package: pdfescape 2019/12/09 v1.15 Implements pdfTeX's escape features (HO)
)
(/usr/local/texlive/2025/texmf-dist/tex/latex/hycolor/hycolor.sty
Package: hycolor 2020-01-27 v1.10 Color options for hyperref/bookmark (HO)
)
(/usr/local/texlive/2025/texmf-dist/tex/latex/hyperref/nameref.sty
Package: nameref 2023-11-26 v2.56 Cross-referencing by name of section

(/usr/local/texlive/2025/texmf-dist/tex/latex/refcount/refcount.sty
Package: refcount 2019/12/15 v3.6 Data extraction from label references (HO)
)
(/usr/local/texlive/2025/texmf-dist/tex/generic/gettitlestring/gettitlestring.s
ty
Package: gettitlestring 2019/12/15 v1.6 Cleanup title references (HO)
)
\c@section@level=\count319
) (/usr/local/texlive/2025/texmf-dist/tex/generic/stringenc/stringenc.sty
Package: stringenc 2019/11/29 v1.12 Convert strings between diff. encodings (HO
)
)
\@linkdim=\dimen273
\Hy@linkcounter=\count320
\Hy@pagecounter=\count321

(/usr/local/texlive/2025/texmf-dist/tex/latex/hyperref/pd1enc.def
File: pd1enc.def 2024-11-05 v7.01l Hyperref: PDFDocEncoding definition (HO)
Now handling font encoding PD1 ...
... no UTF-8 mapping file for font encoding PD1
)
(/usr/local/texlive/2025/texmf-dist/tex/generic/intcalc/intcalc.sty
Package: intcalc 2019/12/15 v1.3 Expandable calculations with integers (HO)
)
\Hy@SavedSpaceFactor=\count322

(/usr/local/texlive/2025/texmf-dist/tex/latex/hyperref/puenc.def
File: puenc.def 2024-11-05 v7.01l Hyperref: PDF Unicode definition (HO)
Now handling font encoding PU ...
... no UTF-8 mapping file for font encoding PU
)
Package hyperref Info: Hyper figures OFF on input line 4157.
Package hyperref Info: Link nesting OFF on input line 4162.
Package hyperref Info: Hyper index ON on input line 4165.
Package hyperref Info: Plain pages OFF on input line 4172.
Package hyperref Info: Backreferencing OFF on input line 4177.
Package hyperref Info: Implicit mode ON; LaTeX internals redefined.
Package hyperref Info: Bookmarks ON on input line 4424.
\c@Hy@tempcnt=\count323

(/usr/local/texlive/2025/texmf-dist/tex/latex/url/url.sty
\Urlmuskip=\muskip18
Package: url 2013/09/16  ver 3.4  Verb mode for urls, etc.
)
LaTeX Info: Redefining \url on input line 4763.
\XeTeXLinkMargin=\dimen274

(/usr/local/texlive/2025/texmf-dist/tex/generic/bitset/bitset.sty
Package: bitset 2019/12/09 v1.3 Handle bit-vector datatype (HO)

(/usr/local/texlive/2025/texmf-dist/tex/generic/bigintcalc/bigintcalc.sty
Package: bigintcalc 2019/12/15 v1.5 Expandable calculations on big integers (HO
)
))
\Fld@menulength=\count324
\Field@Width=\dimen275
\Fld@charsize=\dimen276
Package hyperref Info: Hyper figures OFF on input line 6042.
Package hyperref Info: Link nesting OFF on input line 6047.
Package hyperref Info: Hyper index ON on input line 6050.
Package hyperref Info: backreferencing OFF on input line 6057.
Package hyperref Info: Link coloring OFF on input line 6062.
Package hyperref Info: Link coloring with OCG OFF on input line 6067.
Package hyperref Info: PDF/A mode OFF on input line 6072.

(/usr/local/texlive/2025/texmf-dist/tex/latex/base/atbegshi-ltx.sty
Package: atbegshi-ltx 2021/01/10 v1.0c Emulation of the original atbegshi
package with kernel methods
)
\Hy@abspage=\count325
\c@Item=\count326
\c@Hfootnote=\count327
)
Package hyperref Info: Driver (autodetected): hpdftex.

(/usr/local/texlive/2025/texmf-dist/tex/latex/hyperref/hpdftex.def
File: hpdftex.def 2024-11-05 v7.01l Hyperref driver for pdfTeX

(/usr/local/texlive/2025/texmf-dist/tex/latex/base/atveryend-ltx.sty
Package: atveryend-ltx 2020/08/19 v1.0a Emulation of the original atveryend pac
kage
with kernel methods
)
\HyAnn@Count=\count328
\Fld@listcount=\count329
\c@bookmark@seq@number=\count330

(/usr/local/texlive/2025/texmf-dist/tex/latex/rerunfilecheck/rerunfilecheck.sty
Package: rerunfilecheck 2022-07-10 v1.10 Rerun checks for auxiliary files (HO)

(/usr/local/texlive/2025/texmf-dist/tex/generic/uniquecounter/uniquecounter.sty
Package: uniquecounter 2019/12/15 v1.4 Provide unlimited unique counter (HO)
)
Package uniquecounter Info: New unique counter `rerunfilecheck' on input line 2
85.
)
\Hy@SectionHShift=\skip138
) (/usr/local/texlive/2025/texmf-dist/tex/latex/psnfss/pifont.sty
Package: pifont 2020/03/25 PSNFSS-v9.3 Pi font support (SPQR) 
LaTeX Font Info:    Trying to load font information for U+pzd on input line 63.


(/usr/local/texlive/2025/texmf-dist/tex/latex/psnfss/upzd.fd
File: upzd.fd 2001/06/04 font definitions for U/pzd.
)
LaTeX Font Info:    Trying to load font information for U+psy on input line 64.


(/usr/local/texlive/2025/texmf-dist/tex/latex/psnfss/upsy.fd
File: upsy.fd 2001/06/04 font definitions for U/psy.
))
(/usr/local/texlive/2025/texmf-dist/tex/latex/float/float.sty
Package: float 2001/11/08 v1.3d Float enhancements (AL)
\c@float@type=\count331
\float@exts=\toks37
\float@box=\box72
\@float@everytoks=\toks38
\@floatcapt=\box73
)
(/usr/local/texlive/2025/texmf-dist/tex/latex/epstopdf-pkg/epstopdf.sty
Package: epstopdf 2020-01-24 v2.11 Conversion with epstopdf on the fly (HO)

(/usr/local/texlive/2025/texmf-dist/tex/latex/grfext/grfext.sty
Package: grfext 2019/12/03 v1.3 Manage graphics extensions (HO)
)
(/usr/local/texlive/2025/texmf-dist/tex/latex/epstopdf-pkg/epstopdf-base.sty
Package: epstopdf-base 2020-01-24 v2.11 Base part for package epstopdf
Package epstopdf-base Info: Redefining graphics rule for `.eps' on input line 4
85.
Package grfext Info: Graphics extension search list:
(grfext)             [.pdf,.png,.jpg,.mps,.jpeg,.jbig2,.jb2,.PDF,.PNG,.JPG,.JPE
G,.JBIG2,.JB2,.eps]
(grfext)             \AppendGraphicsExtensions on input line 504.

(/usr/local/texlive/2025/texmf-dist/tex/latex/latexconfig/epstopdf-sys.cfg
File: epstopdf-sys.cfg 2010/07/13 v1.3 Configuration of (r)epstopdf for TeX Liv
e
)))
(/usr/local/texlive/2025/texmf-dist/tex/latex/tools/multicol.sty
Package: multicol 2024/09/14 v1.9i multicolumn formatting (FMi)
\c@tracingmulticols=\count332
\mult@box=\box74
\multicol@leftmargin=\dimen277
\c@unbalance=\count333
\c@collectmore=\count334
\doublecol@number=\count335
\multicoltolerance=\count336
\multicolpretolerance=\count337
\full@width=\dimen278
\page@free=\dimen279
\premulticols=\dimen280
\postmulticols=\dimen281
\multicolsep=\skip139
\multicolbaselineskip=\skip140
\partial@page=\box75
\last@line=\box76
\mc@boxedresult=\box77
\maxbalancingoverflow=\dimen282
\mult@rightbox=\box78
\mult@grightbox=\box79
\mult@firstbox=\box80
\mult@gfirstbox=\box81
\@tempa=\box82
\@tempa=\box83
\@tempa=\box84
\@tempa=\box85
\@tempa=\box86
\@tempa=\box87
\@tempa=\box88
\@tempa=\box89
\@tempa=\box90
\@tempa=\box91
\@tempa=\box92
\@tempa=\box93
\@tempa=\box94
\@tempa=\box95
\@tempa=\box96
\@tempa=\box97
\@tempa=\box98
\@tempa=\box99
\@tempa=\box100
\@tempa=\box101
\@tempa=\box102
\@tempa=\box103
\@tempa=\box104
\@tempa=\box105
\@tempa=\box106
\@tempa=\box107
\@tempa=\box108
\@tempa=\box109
\@tempa=\box110
\@tempa=\box111
\@tempa=\box112
\@tempa=\box113
\@tempa=\box114
\@tempa=\box115
\@tempa=\box116
\@tempa=\box117
\c@minrows=\count338
\c@columnbadness=\count339
\c@finalcolumnbadness=\count340
\last@try=\dimen283
\multicolovershoot=\dimen284
\multicolundershoot=\dimen285
\mult@nat@firstbox=\box118
\colbreak@box=\box119
\mc@col@check@num=\count341
)
(/usr/local/texlive/2025/texmf-dist/tex/latex/algorithms/algorithm.sty
Package: algorithm 2009/08/24 v0.1 Document Style `algorithm' - floating enviro
nment
\@float@every@algorithm=\toks39
\c@algorithm=\count342
)
(/usr/local/texlive/2025/texmf-dist/tex/latex/booktabs/booktabs.sty
Package: booktabs 2020/01/12 v1.61803398 Publication quality tables
\heavyrulewidth=\dimen286
\lightrulewidth=\dimen287
\cmidrulewidth=\dimen288
\belowrulesep=\dimen289
\belowbottomsep=\dimen290
\aboverulesep=\dimen291
\abovetopsep=\dimen292
\cmidrulesep=\dimen293
\cmidrulekern=\dimen294
\defaultaddspace=\dimen295
\@cmidla=\count343
\@cmidlb=\count344
\@aboverulesep=\dimen296
\@belowrulesep=\dimen297
\@thisruleclass=\count345
\@lastruleclass=\count346
\@thisrulewidth=\dimen298
)
(/usr/local/texlive/2025/texmf-dist/tex/latex/caption/caption.sty
Package: caption 2023/08/05 v3.6o Customizing captions (AR)

(/usr/local/texlive/2025/texmf-dist/tex/latex/caption/caption3.sty
Package: caption3 2023/07/31 v2.4d caption3 kernel (AR)
\caption@tempdima=\dimen299
\captionmargin=\dimen300
\caption@leftmargin=\dimen301
\caption@rightmargin=\dimen302
\caption@width=\dimen303
\caption@indent=\dimen304
\caption@parindent=\dimen305
\caption@hangindent=\dimen306
Package caption Info: Standard document class detected.
)
\c@caption@flags=\count347
\c@continuedfloat=\count348
Package caption Info: float package is loaded.
Package caption Info: hyperref package is loaded.
Package caption Info: sidecap package is loaded.
)
(/usr/local/texlive/2025/texmf-dist/tex/latex/tocloft/tocloft.sty
Package: tocloft 2017/08/31 v2.3i parameterised ToC, etc., typesetting
Package tocloft Info: The document has section divisions on input line 51.
\cftparskip=\skip141
\cftbeforetoctitleskip=\skip142
\cftaftertoctitleskip=\skip143
\cftbeforepartskip=\skip144
\cftpartnumwidth=\skip145
\cftpartindent=\skip146
\cftbeforesecskip=\skip147
\cftsecindent=\skip148
\cftsecnumwidth=\skip149
\cftbeforesubsecskip=\skip150
\cftsubsecindent=\skip151
\cftsubsecnumwidth=\skip152
\cftbeforesubsubsecskip=\skip153
\cftsubsubsecindent=\skip154
\cftsubsubsecnumwidth=\skip155
\cftbeforeparaskip=\skip156
\cftparaindent=\skip157
\cftparanumwidth=\skip158
\cftbeforesubparaskip=\skip159
\cftsubparaindent=\skip160
\cftsubparanumwidth=\skip161
\cftbeforeloftitleskip=\skip162
\cftafterloftitleskip=\skip163
\cftbeforefigskip=\skip164
\cftfigindent=\skip165
\cftfignumwidth=\skip166
\c@lofdepth=\count349
\c@lotdepth=\count350
\cftbeforelottitleskip=\skip167
\cftafterlottitleskip=\skip168
\cftbeforetabskip=\skip169
\cfttabindent=\skip170
\cfttabnumwidth=\skip171
)
(/usr/local/texlive/2025/texmf-dist/tex/latex/parskip/parskip.sty
Package: parskip 2021-03-14 v2.0h non-zero parskip adjustments
)
(/usr/local/texlive/2025/texmf-dist/tex/latex/adjustbox/adjustbox.sty
Package: adjustbox 2025/02/26 v1.3c Adjusting TeX boxes (trim, clip, ...)

(/usr/local/texlive/2025/texmf-dist/tex/latex/xkeyval/xkeyval.sty
Package: xkeyval 2022/06/16 v2.9 package option processing (HA)

(/usr/local/texlive/2025/texmf-dist/tex/generic/xkeyval/xkeyval.tex
(/usr/local/texlive/2025/texmf-dist/tex/generic/xkeyval/xkvutils.tex
\XKV@toks=\toks40
\XKV@tempa@toks=\toks41
)
\XKV@depth=\count351
File: xkeyval.tex 2014/12/03 v2.7a key=value parser (HA)
))
(/usr/local/texlive/2025/texmf-dist/tex/latex/adjustbox/adjcalc.sty
Package: adjcalc 2012/05/16 v1.1 Provides advanced setlength with multiple back
-ends (calc, etex, pgfmath)
)
(/usr/local/texlive/2025/texmf-dist/tex/latex/adjustbox/trimclip.sty
Package: trimclip 2025/02/21 v1.2a Trim and clip general TeX material

(/usr/local/texlive/2025/texmf-dist/tex/latex/collectbox/collectbox.sty
Package: collectbox 2022/10/17 v0.4c Collect macro arguments as boxes
\collectedbox=\box120
)
\tc@llx=\dimen307
\tc@lly=\dimen308
\tc@urx=\dimen309
\tc@ury=\dimen310
Package trimclip Info: Using driver 'tc-pdftex.def'.

(/usr/local/texlive/2025/texmf-dist/tex/latex/adjustbox/tc-pdftex.def
File: tc-pdftex.def 2025/02/26 v2.3 Clipping driver for pdftex
))
\adjbox@Width=\dimen311
\adjbox@Height=\dimen312
\adjbox@Depth=\dimen313
\adjbox@Totalheight=\dimen314
\adjbox@pwidth=\dimen315
\adjbox@pheight=\dimen316
\adjbox@pdepth=\dimen317
\adjbox@ptotalheight=\dimen318

(/usr/local/texlive/2025/texmf-dist/tex/latex/ifoddpage/ifoddpage.sty
Package: ifoddpage 2022/10/18 v1.2 Conditionals for odd/even page detection
\c@checkoddpage=\count352
)
(/usr/local/texlive/2025/texmf-dist/tex/latex/varwidth/varwidth.sty
Package: varwidth 2009/03/30 ver 0.92;  Variable-width minipages
\@vwid@box=\box121
\sift@deathcycles=\count353
\@vwid@loff=\dimen319
\@vwid@roff=\dimen320
))
(./S1 Text_revise_nomark.aux)
\openout1 = `"S1 Text_revise_nomark.aux"'.

LaTeX Font Info:    Checking defaults for OML/cmm/m/it on input line 48.
LaTeX Font Info:    ... okay on input line 48.
LaTeX Font Info:    Checking defaults for OMS/cmsy/m/n on input line 48.
LaTeX Font Info:    ... okay on input line 48.
LaTeX Font Info:    Checking defaults for OT1/cmr/m/n on input line 48.
LaTeX Font Info:    ... okay on input line 48.
LaTeX Font Info:    Checking defaults for T1/cmr/m/n on input line 48.
LaTeX Font Info:    ... okay on input line 48.
LaTeX Font Info:    Checking defaults for TS1/cmr/m/n on input line 48.
LaTeX Font Info:    ... okay on input line 48.
LaTeX Font Info:    Checking defaults for OMX/cmex/m/n on input line 48.
LaTeX Font Info:    ... okay on input line 48.
LaTeX Font Info:    Checking defaults for U/cmr/m/n on input line 48.
LaTeX Font Info:    ... okay on input line 48.
LaTeX Font Info:    Checking defaults for PD1/pdf/m/n on input line 48.
LaTeX Font Info:    ... okay on input line 48.
LaTeX Font Info:    Checking defaults for PU/pdf/m/n on input line 48.
LaTeX Font Info:    ... okay on input line 48.

*geometry* driver: auto-detecting
*geometry* detected driver: pdftex
*geometry* verbose mode - [ preamble ] result:
* driver: pdftex
* paper: a4paper
* layout: <same size as paper>
* layoutoffset:(h,v)=(0.0pt,0.0pt)
* modes: 
* h-part:(L,W,R)=(28.45274pt, 540.60239pt, 28.45274pt)
* v-part:(T,H,B)=(71.13188pt, 702.78308pt, 71.13188pt)
* \paperwidth=597.50787pt
* \paperheight=845.04684pt
* \textwidth=540.60239pt
* \textheight=702.78308pt
* \oddsidemargin=-43.81725pt
* \evensidemargin=-43.81725pt
* \topmargin=-38.1381pt
* \headheight=12.0pt
* \headsep=25.0pt
* \topskip=10.0pt
* \footskip=30.0pt
* \marginparwidth=57.0pt
* \marginparsep=11.0pt
* \columnsep=10.0pt
* \skip\footins=9.0pt plus 4.0pt minus 2.0pt
* \hoffset=0.0pt
* \voffset=0.0pt
* \mag=1000
* \@twocolumnfalse
* \@twosidefalse
* \@mparswitchfalse
* \@reversemarginfalse
* (1in=72.27pt=25.4mm, 1cm=28.453pt)

(/usr/local/texlive/2025/texmf-dist/tex/context/base/mkii/supp-pdf.mkii
[Loading MPS to PDF converter (version 2006.09.02).]
\scratchcounter=\count354
\scratchdimen=\dimen321
\scratchbox=\box122
\nofMPsegments=\count355
\nofMParguments=\count356
\everyMPshowfont=\toks42
\MPscratchCnt=\count357
\MPscratchDim=\dimen322
\MPnumerator=\count358
\makeMPintoPDFobject=\count359
\everyMPtoPDFconversion=\toks43
) (/usr/local/texlive/2025/texmf-dist/tex/latex/ragged2e/ragged2e.sty
Package: ragged2e 2023/06/22 v3.6 ragged2e Package
\CenteringLeftskip=\skip172
\RaggedLeftLeftskip=\skip173
\RaggedRightLeftskip=\skip174
\CenteringRightskip=\skip175
\RaggedLeftRightskip=\skip176
\RaggedRightRightskip=\skip177
\CenteringParfillskip=\skip178
\RaggedLeftParfillskip=\skip179
\RaggedRightParfillskip=\skip180
\JustifyingParfillskip=\skip181
\CenteringParindent=\skip182
\RaggedLeftParindent=\skip183
\RaggedRightParindent=\skip184
\JustifyingParindent=\skip185
)
Package hyperref Info: Link coloring OFF on input line 48.

(./S1 Text_revise_nomark.out) (./S1 Text_revise_nomark.out)
\@outlinefile=\write4
\openout4 = `"S1 Text_revise_nomark.out"'.

Package caption Info: Begin \AtBeginDocument code.
Package caption Info: End \AtBeginDocument code.

Underfull \hbox (badness 10000) in paragraph at lines 61--67

 []

<figure_roadmap.pdf, id=191, 511.78363pt x 340.88554pt>
File: figure_roadmap.pdf Graphic file (type pdf)
<use figure_roadmap.pdf>
Package pdftex.def Info: figure_roadmap.pdf  used on input line 71.
(pdftex.def)             Requested size: 540.60239pt x 360.099pt.


[1

{/usr/local/texlive/2025/texmf-var/fonts/map/pdftex/updmap/pdftex.map} <./figur
e_roadmap.pdf>] (./S1 Text_revise_nomark.toc
LaTeX Font Info:    Trying to load font information for U+msa on input line 1.

(/usr/local/texlive/2025/texmf-dist/tex/latex/amsfonts/umsa.fd
File: umsa.fd 2013/01/14 v3.01 AMS symbols A
)
LaTeX Font Info:    Trying to load font information for U+msb on input line 1.

(/usr/local/texlive/2025/texmf-dist/tex/latex/amsfonts/umsb.fd
File: umsb.fd 2013/01/14 v3.01 AMS symbols B
)

[2])
\tf@toc=\write5
\openout5 = `"S1 Text_revise_nomark.toc"'.


pdfTeX warning (ext4): destination with the same identifier (name{page.1}) has 
been already used, duplicate ignored
<to be read again> 
                   \relax 
l.97 \clearpage
                [1]


pdfTeX warning (ext4): destination with the same identifier (name{page.2}) has 
been already used, duplicate ignored
<to be read again> 
                   \relax 
l.139 \begin{equation}
                       [2

]

[3]

[4]

[5]
Overfull \hbox (8.46112pt too wide) detected at line 271
[][][][][]
 []


[6]

[7]

[8]

[9]

[10]

[11]

[12]

[13]

[14]

[15]

[16]

[17]

[18]

[19]

[20]

[21]

[22]

[23]

[24]

[25]

[26]
Overfull \hbox (9.75961pt too wide) in paragraph at lines 1162--1164
\OT1/cmr/m/n/10 To in-ves-ti-gate how the hy-per-de-gree het-ero-gene-ity in-fl
u-ences the evo-lu-tion-ary out-comes, we adopt the hyperdegree-heterogeneous
 []


[27]

[28]

[29]

[30]

[31]
<figure_s1.pdf, id=632, 510.44995pt x 218.10384pt>
File: figure_s1.pdf Graphic file (type pdf)
<use figure_s1.pdf>
Package pdftex.def Info: figure_s1.pdf  used on input line 1325.
(pdftex.def)             Requested size: 540.60239pt x 230.98926pt.
 (./S1 Text_revise_nomark.bbl)

[32

 <./figure_s1.pdf>] (./S1 Text_revise_nomark.aux)
 ***********
LaTeX2e <2024-11-01> patch level 2
L3 programming layer <2025-01-18>
 ***********
Package rerunfilecheck Info: File `"S1 Text_revise_nomark".out' has not changed
.
(rerunfilecheck)             Checksum: 4FCBBE4586217B36B827D1AE750DD4DB;10624.
 ) 
Here is how much of TeX's memory you used:
 25827 strings out of 473190
 477357 string characters out of 5715801
 896398 words of memory out of 5000000
 48374 multiletter control sequences out of 15000+600000
 564056 words of font info for 55 fonts, out of 8000000 for 9000
 1141 hyphenation exceptions out of 8191
 104i,12n,113p,538b,493s stack positions out of 10000i,1000n,20000p,200000b,200000s
</usr/local/texlive/2025/texmf-dist/fonts/type1/public/amsfonts/cm/cmbx10.pfb
></usr/local/texlive/2025/texmf-dist/fonts/type1/public/amsfonts/cm/cmbx12.pfb>
</usr/local/texlive/2025/texmf-dist/fonts/type1/public/amsfonts/cm/cmex10.pfb><
/usr/local/texlive/2025/texmf-dist/fonts/type1/public/amsfonts/cm/cmmi10.pfb></
usr/local/texlive/2025/texmf-dist/fonts/type1/public/amsfonts/cm/cmmi7.pfb></us
r/local/texlive/2025/texmf-dist/fonts/type1/public/amsfonts/cm/cmr10.pfb></usr/
local/texlive/2025/texmf-dist/fonts/type1/public/amsfonts/cm/cmr5.pfb></usr/loc
al/texlive/2025/texmf-dist/fonts/type1/public/amsfonts/cm/cmr7.pfb></usr/local/
texlive/2025/texmf-dist/fonts/type1/public/amsfonts/cm/cmsy10.pfb></usr/local/t
exlive/2025/texmf-dist/fonts/type1/public/amsfonts/cm/cmsy7.pfb></usr/local/tex
live/2025/texmf-dist/fonts/type1/public/amsfonts/cm/cmti10.pfb></usr/local/texl
ive/2025/texmf-dist/fonts/type1/public/amsfonts/cm/cmti12.pfb></usr/local/texli
ve/2025/texmf-dist/fonts/type1/public/amsfonts/symbols/msbm10.pfb>
Output written on "S1 Text_revise_nomark.pdf" (34 pages, 538238 bytes).
PDF statistics:
 783 PDF objects out of 1000 (max. 8388607)
 686 compressed objects within 7 object streams
 235 named destinations out of 1000 (max. 500000)
 391 words of extra memory for PDF output out of 10000 (max. 10000000)
