# Supplementary material for: Emergence of cooperation promoted by higher-order strategy updates
Source: PLoS Comput Biol. 2025 Aug 4;21(8):e1012891. doi: 10.1371/journal.pcbi.1012891 (PMC12321138; doi:10.1371/journal.pcbi.1012891)
Supplement: S1 Text — (ZIP) [file pcbi.1012891.s001.zip › S1_Text/S1 Text_revise_nomark.aux]

\relax 
\providecommand\zref@newlabel[2]{}
\providecommand\hyper@newdestlabel[2]{}
\providecommand\HyField@AuxAddToFields[1]{}
\providecommand\HyField@AuxAddToCoFields[2]{}
\providecommand \oddpage@label [2]{}
\citation{zhou2006}
\@writefile{toc}{\contentsline {section}{\numberline {1}Hypergraph and higher-order random walk}{2}{section.1}\protected@file@percent }
\@writefile{toc}{\contentsline {subsection}{\numberline {1.1}Hypergraph}{2}{subsection.1.1}\protected@file@percent }
\@writefile{toc}{\contentsline {subsection}{\numberline {1.2}Higher-order random walk}{2}{subsection.1.2}\protected@file@percent }
\@writefile{toc}{\contentsline {subsubsection}{\numberline {1.2.1}Self-loop disallowed higher-order random walk}{2}{subsubsection.1.2.1}\protected@file@percent }
\@writefile{toc}{\contentsline {subsubsection}{\numberline {1.2.2}Self-loop allowed higher-order random walk}{3}{subsubsection.1.2.2}\protected@file@percent }
\@writefile{toc}{\contentsline {subsubsection}{\numberline {1.2.3}Conjoint higher-order random walk}{3}{subsubsection.1.2.3}\protected@file@percent }
\@writefile{toc}{\contentsline {section}{\numberline {2}Modeling evolutionary game on hypergraph}{3}{section.2}\protected@file@percent }
\@writefile{toc}{\contentsline {subsection}{\numberline {2.1}Public goods game on hypergraph}{3}{subsection.2.1}\protected@file@percent }
\citation{allen2017}
\@writefile{toc}{\contentsline {subsection}{\numberline {2.2}Strategy update}{4}{subsection.2.2}\protected@file@percent }
\newlabel{trans-pro}{{S12}{4}{Strategy update}{equation.12}{}}
\citation{gregory2006}
\@writefile{toc}{\contentsline {section}{\numberline {3}Weak-selection perturbation of fixation probability}{5}{section.3}\protected@file@percent }
\@writefile{toc}{\contentsline {subsection}{\numberline {3.1}Definition of fixation probability}{5}{subsection.3.1}\protected@file@percent }
\newlabel{def-rhoC}{{S15}{5}{Definition of fixation probability}{equation.15}{}}
\@writefile{toc}{\contentsline {subsection}{\numberline {3.2}Instantaneous transition under weak selection}{5}{subsection.3.2}\protected@file@percent }
\newlabel{exp_s}{{S17}{5}{Instantaneous transition under weak selection}{equation.17}{}}
\citation{asava2001}
\citation{tan2015}
\newlabel{change}{{S20}{6}{Instantaneous transition under weak selection}{equation.20}{}}
\newlabel{perturb}{{S21}{6}{Instantaneous transition under weak selection}{equation.21}{}}
\@writefile{toc}{\contentsline {section}{\numberline {4}State transformation in probabilistic sense}{6}{section.4}\protected@file@percent }
\newlabel{prob model}{{S22}{7}{State transformation in probabilistic sense}{equation.22}{}}
\newlabel{mean}{{S23}{7}{State transformation in probabilistic sense}{equation.23}{}}
\newlabel{condition}{{S24}{7}{State transformation in probabilistic sense}{equation.24}{}}
\@writefile{toc}{\contentsline {section}{\numberline {5}Evolutionary outcome of group-mutual comparison mechanism}{7}{section.5}\protected@file@percent }
\@writefile{toc}{\contentsline {subsection}{\numberline {5.1}Coalescing random walks}{7}{subsection.5.1}\protected@file@percent }
\newlabel{xi}{{S26}{7}{Coalescing random walks}{equation.26}{}}
\newlabel{Xi}{{S27}{8}{Coalescing random walks}{equation.27}{}}
\newlabel{trace}{{S29}{8}{Coalescing random walks}{equation.29}{}}
\newlabel{approx-right}{{S30}{8}{Coalescing random walks}{equation.30}{}}
\newlabel{left}{{S31}{8}{Coalescing random walks}{equation.31}{}}
\newlabel{approx-1}{{S34}{9}{Coalescing random walks}{equation.34}{}}
\newlabel{approx-2}{{S35}{9}{Coalescing random walks}{equation.35}{}}
\newlabel{approx-left}{{S38}{10}{Coalescing random walks}{equation.38}{}}
\newlabel{condition-2}{{S39}{11}{Coalescing random walks}{equation.39}{}}
\@writefile{toc}{\contentsline {subsection}{\numberline {5.2}Eliminating infinite summation}{11}{subsection.5.2}\protected@file@percent }
\newlabel{condition-(1,1)-f}{{S40}{11}{Eliminating infinite summation}{equation.40}{}}
\newlabel{(1,1)-sub}{{S41}{11}{Eliminating infinite summation}{equation.41}{}}
\newlabel{(0,1)-sub}{{S42}{11}{Eliminating infinite summation}{equation.42}{}}
\newlabel{xi-condition}{{S45}{12}{Eliminating infinite summation}{equation.45}{}}
\@writefile{toc}{\contentsline {subsection}{\numberline {5.3}Critical synergy factor}{12}{subsection.5.3}\protected@file@percent }
\newlabel{r-star}{{S46}{12}{Critical synergy factor}{equation.46}{}}
\@writefile{toc}{\contentsline {section}{\numberline {6}Other higher-order update mechanisms}{13}{section.6}\protected@file@percent }
\@writefile{toc}{\contentsline {subsection}{\numberline {6.1}Higher-order death-birth mechanism}{13}{subsection.6.1}\protected@file@percent }
\@writefile{toc}{\contentsline {subsubsection}{\numberline {6.1.1}Fixation probability under weak selection}{13}{subsubsection.6.1.1}\protected@file@percent }
\newlabel{trans-hdb}{{S57}{14}{Fixation probability under weak selection}{equation.57}{}}
\@writefile{toc}{\contentsline {subsubsection}{\numberline {6.1.2}Coalescence process in probabilistic sense}{15}{subsubsection.6.1.2}\protected@file@percent }
\newlabel{condition-hdb-prob}{{S60}{15}{Coalescence process in probabilistic sense}{equation.60}{}}
\newlabel{trace-hdb}{{S62}{15}{Coalescence process in probabilistic sense}{equation.62}{}}
\@writefile{toc}{\contentsline {subsubsection}{\numberline {6.1.3}Critical synergy factor}{16}{subsubsection.6.1.3}\protected@file@percent }
\@writefile{toc}{\contentsline {subsection}{\numberline {6.2}Higher-order imitation mechanism}{16}{subsection.6.2}\protected@file@percent }
\@writefile{toc}{\contentsline {subsubsection}{\numberline {6.2.1}Fixation probability under weak selection}{16}{subsubsection.6.2.1}\protected@file@percent }
\newlabel{trans-him}{{S72}{17}{Fixation probability under weak selection}{equation.72}{}}
\@writefile{toc}{\contentsline {subsubsection}{\numberline {6.2.2}Coalescence process in probabilistic sense}{18}{subsubsection.6.2.2}\protected@file@percent }
\newlabel{condition-him-left}{{S75}{18}{Coalescence process in probabilistic sense}{equation.75}{}}
\newlabel{xi-hat}{{S77}{18}{Coalescence process in probabilistic sense}{equation.77}{}}
\newlabel{Xi-hat}{{S78}{18}{Coalescence process in probabilistic sense}{equation.78}{}}
\@writefile{toc}{\contentsline {subsubsection}{\numberline {6.2.3}Critical synergy factor}{19}{subsubsection.6.2.3}\protected@file@percent }
\@writefile{toc}{\contentsline {subsection}{\numberline {6.3}Group-inner comparison mechanism}{20}{subsection.6.3}\protected@file@percent }
\@writefile{toc}{\contentsline {subsubsection}{\numberline {6.3.1}Fixation probability under weak selection}{20}{subsubsection.6.3.1}\protected@file@percent }
\newlabel{trans-gic}{{S90}{20}{Fixation probability under weak selection}{equation.90}{}}
\@writefile{toc}{\contentsline {subsubsection}{\numberline {6.3.2}Coalescence process in probabilistic sense}{21}{subsubsection.6.3.2}\protected@file@percent }
\newlabel{condition-gic-prob}{{S93}{21}{Coalescence process in probabilistic sense}{equation.93}{}}
\newlabel{trace-gic}{{S95}{22}{Coalescence process in probabilistic sense}{equation.95}{}}
\newlabel{gmc-elimination}{{S97}{22}{Coalescence process in probabilistic sense}{equation.97}{}}
\@writefile{toc}{\contentsline {subsubsection}{\numberline {6.3.3}Critical synergy factor}{22}{subsubsection.6.3.3}\protected@file@percent }
\@writefile{toc}{\contentsline {subsection}{\numberline {6.4}Higher-order pair-comparison mechanism}{22}{subsection.6.4}\protected@file@percent }
\@writefile{toc}{\contentsline {subsubsection}{\numberline {6.4.1}Fixation probability under weak selection}{22}{subsubsection.6.4.1}\protected@file@percent }
\newlabel{trans-hpc}{{S102}{23}{Fixation probability under weak selection}{equation.102}{}}
\@writefile{toc}{\contentsline {subsubsection}{\numberline {6.4.2}Coalescence process in probabilistic sense}{23}{subsubsection.6.4.2}\protected@file@percent }
\newlabel{condition-hpc-left}{{S105}{23}{Coalescence process in probabilistic sense}{equation.105}{}}
\newlabel{xi-bre}{{S107}{24}{Coalescence process in probabilistic sense}{equation.107}{}}
\newlabel{Xi-bre}{{S108}{24}{Coalescence process in probabilistic sense}{equation.108}{}}
\newlabel{gic-elimination}{{S115}{25}{Coalescence process in probabilistic sense}{equation.115}{}}
\@writefile{toc}{\contentsline {subsubsection}{\numberline {6.4.3}Critical synergy factor}{25}{subsubsection.6.4.3}\protected@file@percent }
\@writefile{toc}{\contentsline {section}{\numberline {7}Impact of hypergraph properties on evolutionary outcomes}{25}{section.7}\protected@file@percent }
\@writefile{toc}{\contentsline {subsection}{\numberline {7.1}Hyperdegree and order}{26}{subsection.7.1}\protected@file@percent }
\@writefile{toc}{\contentsline {subsection}{\numberline {7.2}Hyperdegree heterogeneity}{27}{subsection.7.2}\protected@file@percent }
\newlabel{gmc-hyperdegree-hetero}{{S127}{27}{Hyperdegree heterogeneity}{equation.127}{}}
\newlabel{hdb-hyperdegree-hetero}{{S129}{28}{Hyperdegree heterogeneity}{equation.129}{}}
\newlabel{him-hyperdegree-hetero}{{S131}{28}{Hyperdegree heterogeneity}{equation.131}{}}
\@writefile{toc}{\contentsline {subsection}{\numberline {7.3}Order heterogeneity}{28}{subsection.7.3}\protected@file@percent }
\newlabel{gmc-order-hetero}{{S133}{28}{Order heterogeneity}{equation.133}{}}
\newlabel{hdb-order-hetero}{{S135}{29}{Order heterogeneity}{equation.135}{}}
\newlabel{him-order-hetero}{{S137}{29}{Order heterogeneity}{equation.137}{}}
\@writefile{toc}{\contentsline {subsection}{\numberline {7.4}Overlap strength}{29}{subsection.7.4}\protected@file@percent }
\newlabel{overlap-homo}{{S139}{29}{Overlap strength}{equation.139}{}}
\citation{allen2017}
\@writefile{toc}{\contentsline {section}{\numberline {8}Evolutionary game under pairwise updates}{30}{section.8}\protected@file@percent }
\@writefile{toc}{\contentsline {subsection}{\numberline {8.1}Death-birth mechanism}{30}{subsection.8.1}\protected@file@percent }
\@writefile{toc}{\contentsline {subsection}{\numberline {8.2}Pair-comparison mechanism}{30}{subsection.8.2}\protected@file@percent }
\@writefile{toc}{\contentsline {section}{\numberline {9}Example of specific structural population}{31}{section.9}\protected@file@percent }
\@writefile{toc}{\contentsline {subsection}{\numberline {9.1}Isolated population}{31}{subsection.9.1}\protected@file@percent }
\@writefile{toc}{\contentsline {subsection}{\numberline {9.2}Overlapped population}{31}{subsection.9.2}\protected@file@percent }
\@writefile{toc}{\contentsline {section}{\numberline {10}Empirical network description}{31}{section.10}\protected@file@percent }
\bibdata{si-ref}
\bibcite{zhou2006}{1}
\bibcite{allen2017}{2}
\bibcite{gregory2006}{3}
\bibcite{asava2001}{4}
\bibcite{tan2015}{5}
\bibstyle{naturemag}
\@writefile{lof}{\contentsline {figure}{\numberline {S1}{\ignorespaces Isolated and overlapped populations}}{32}{figure.caption.2}\protected@file@percent }
\gdef \@abspage@last{34}
