# Supplementary material for: Emergence of cooperation promoted by higher-order strategy updates
Source: PLoS Comput Biol. 2025 Aug 4;21(8):e1012891. doi: 10.1371/journal.pcbi.1012891 (PMC12321138; doi:10.1371/journal.pcbi.1012891)
Supplement: S1 Text — (ZIP) [file pcbi.1012891.s001.zip › S1_Text/si-ref.bib]

% higher-order random walk
@inproceedings{zhou2006,
	author = {Zhou, Dengyong and Huang, Jiayuan and Sch\"{o}lkopf, Bernhard},
	title = {Learning with Hypergraphs: Clustering, Classification, and Embedding},
	year = {2006},
	booktitle={Advances in Neural Information Processing Systems},
	pages = {1601--1608},
}

@article{benson2018,
    title={Simplicial Closure and higher-order link prediction},
    author={ Benson, Austin R.  and  Abebe, Rediet  and  Schaub, Michael T.  and  Jadbabaie, Ali  and  Kleinberg, Jon },
    journal={Proceedings of the National Academy of Sciences of the United States of America},
    volume={115},
    pages={E11221--E11230},
    year={2018},
}

@inproceedings{baklouti2015towards,
  title={Towards patterns-based Linguistic Web Service composition},
  author={Baklouti, Nabil and Gargouri, Bilel and Jmaiel, Mohamed},
  booktitle={Computer Systems and Applications (AICCSA), 2015 IEEE/ACS 12th International Conference of},
  pages={1--6},
  year={2015},
  organization={IEEE}
}


% absorbing state
@article{allen2017,
	author = {Allen, Benjamin and Lippner, Gabor and Chen, Yu-Ting and Fotouhi, Babak and Momeni, Naghmeh and Yau, Shing-Tung and Nowak, Martin A.},
	journal = {Nature},
	number = {7649},
	pages = {227--230},
	title = {Evolutionary dynamics on any population structure},
	volume = {544},
	year = {2017}
}

% stochastic process
@book{gregory2006,
	author = {Gregory F. Lawler},
	title = {Introduction to Stochastic Processes},
	year = {2006},
	publisher = {Chapman and Hall},
	address = {New York},
	edition = {2nd}
}

% influence model
@ARTICLE{asava2001,
  author={Asavathiratham, C. and Roy, S. and Lesieutre, B. and Verghese, G.},
  journal={IEEE Control Systems Magazine}, 
  title={The influence model}, 
  year={2001},
  volume={21},
  number={6},
  pages={52-64},
  keywords={Power system modeling;Power grids;Power engineering and energy;Power transmission lines;Mathematical model;Stochastic processes;Context modeling;Uncertainty;Humans;Communication networks},
  doi={10.1109/37.969135}}

@ARTICLE{tan2015,
  author={Tan, Shaolin and Lü, Jinhu and Hill, David John},
  journal={IEEE Transactions on Automatic Control}, 
  title={Towards A Theoretical Framework for Analysis and Intervention of Random Drift on General Networks}, 
  year={2015},
  volume={60},
  number={2},
  pages={576-581},
  keywords={Sociology;Statistics;Markov processes;Educational institutions;Convergence;Complexity theory;Evolutionary dynamics;fixation probability;general networks;random drift},
  doi={10.1109/TAC.2014.2329235}}


@inproceedings{belkin2002using,
  title={Using manifold stucture for partially labeled classification},
  author={Belkin, Mikhail and Niyogi, Partha},
  booktitle={Advances in neural information processing systems},
  pages={929--936},
  year={2002}
}

@article{berard1994embedding,
  title={Embedding Riemannian manifolds by their heat kernel},
  author={B{\'e}rard, Pierre and Besson, G{\'e}rard and Gallot, Sylvain},
  journal={Geometric \& Functional Analysis GAFA},
  volume={4},
  number={4},
  pages={373--398},
  year={1994},
  publisher={Springer}
}

@article{coifman2005geometric,
  title={Geometric diffusions as a tool for harmonic analysis and structure definition of data: Diffusion maps},
  author={Coifman, Ronald R and Lafon, Stephane and Lee, Ann B and Maggioni, Mauro and Nadler, Boaz and Warner, Frederick and Zucker, Steven W},
  journal={Proceedings of the National Academy of Sciences of the United States of America},
  volume={102},
  number={21},
  pages={7426--7431},
  year={2005},
  publisher={National Acad Sciences}
}

@article{olsen1992optimal,
  title={On optimal timing of investment when cost components are additive and follow geometric diffusions},
  author={Olsen, Trond E and Stensland, Gunnar},
  journal={Journal of economic dynamics and control},
  volume={16},
  number={1},
  pages={39--51},
  year={1992},
  publisher={Elsevier}
}

@article{varga2016multilingual,
  title={Multilingual extraction and editing of concept strings for the legal domain},
  author={Varga, Andrea and Edmonds, Andrew N},
  journal={Advances in Computer Science: an International Journal},
  volume={5},
  number={4},
  pages={18--23},
  year={2016}
}
